# Supplementary material for: Combining schizophrenia and depression polygenic risk scores improves the genetic prediction of lithium response in bipolar disorder patients
Source: Transl Psychiatry. 2021 Nov 29;11:606. doi: 10.1038/s41398-021-01702-2 (PMC8630000; doi:10.1038/s41398-021-01702-2)
Supplement: Supplementary file 2 — Supplementary tables [file 41398_2021_1702_MOESM2_ESM.xlsx]

## Sheet: Supplementary Table 1
Supplementary Table 1: Summary statistics for the associations between PRS and response to lithium measured by a dichotomous outcome on the Alda scale, for bipolar disorder (BD), schizophrenia (SCZ), depression (MDD), meta-analysis of these 3 traits (MET3), and meta-analysis of SCZ and MDD (MET2). Responders were defined as those obtaining an Alda score of 7 or more. GWAS: genome-wide association…
Dependent Variable	GWAS	Beta.PRS	Beta.Age	Beta.Sex	OR.PRS	SE.PRS	SE.Age	SE.Sex	tvalue.PRS	tvalue.Age	tvalue.Sex	Pval.PRS	Pval.Age	Pval.Sex	Partial R2
Binary Lithium Response	BD	0.0836107	-0.0223127	0.227494	1.08721	0.0709112	0.00378151	0.10373	1.17909	-5.90047	2.19314	0.238362	3.62e-09	0.0282972	0.000946007
Binary Lithium Response	SCZ	0.324083	-0.0218325	0.228095	1.38276	0.0932159	0.00378795	0.10398	3.47669	-5.76366	2.19365	0.000507648	8.23093e-09	0.0282609	0.00824575
Binary Lithium Response	MDD	0.136361	-0.0221984	0.218303	1.1461	0.0520782	0.00378274	0.103774	2.6184	-5.86832	2.10364	0.00883443	4.40225e-09	0.0354095	0.0046706
Binary Lithium Response	MET3 (BD, SCZ, MDD)	0.186335	-0.0222758	0.221047	1.20483	0.063917	0.00378335	0.103842	2.91527	-5.88787	2.12868	0.00355379	3.9121e-09	0.0332807	0.00579574
Binary Lithium Response	MET2 (SCZ, MDD)	0.220464	-0.0219899	0.216151	1.24665	0.0604389	0.00378596	0.103981	3.64772	-5.80829	2.07876	0.000264582	6.31134e-09	0.0376392	0.00910291
Joint PRS of SCZ and MDD
Dependent Variable	GWAS	Beta.PRS	Beta.Age	Beta.Sex	OR.PRS	SE.PRS	SE.Age	SE.Sex	tvalue.PRS	tvalue.Age	tvalue.Sex	Pval.PRS	Pval.Age	Pval.Sex	Partial R2	Joint Pvalue
Binary Lithium Response	MDD	0.11466			1.12149	0.0527			2.176			0.029582
	SCZ	0.2972	-0.02187	0.22406	1.34608	0.0941	0.00379	0.1041	3.158	-5.771	2.152	0.001586	7.88e-09	0.031374	0.00915627	0.00021271

## Sheet: Supplementary Table 2
Suppl Table 2: Summary statistics of the associations between PRScs and a continuous lithium treatment response measure (Alda Total), for bipolar disorder PRS (BD), schizophrenia PRS (SCZ), major depression PRS (MDD), meta-MDD/SCZ/BD PRS (MET3), and meta-MDD/SCZ PRS (MET2). GWAS: genome-wide association data used for PRS generation; SE: standard error; tvalue: t-value; Pval: p-value; all analyses…
Dependent variable	GWAS	Beta.PRS	Beta.Age	Beta.Sex	SE.PRS	SE.Age	SE.Sex	tvalue.PRS	tvalue.Age	tvalue.Sex	Pval.PRS	Pval.Age	Pval.Sex
AldaTotal	BD	-0.0313144	0.0348877	-0.30595	0.106618	0.00568502	0.156245	-0.293705	6.13677	-1.95814	0.768984	8.42144e-10	0.0502132
AldaTotal	SCZ	-0.358106	0.0344546	-0.309518	0.138036	0.0056735	0.155845	-2.5943	6.07291	-1.98607	0.00947834	1.25615e-09	0.0470261
AldaTotal	MDD	-0.233799	0.0346767	-0.297152	0.0785848	0.00567085	0.155825	-2.97512	6.11489	-1.90695	0.00292878	9.66216e-10	0.0565267
AldaTotal	MET3 (BD,SCZ,MDD)	-0.27416	0.0348457	-0.300664	0.0962049	0.00567021	0.155803	-2.84975	6.1454	-1.92977	0.00437531	7.97603e-10	0.0536359
AldaTotal	MET2 (SCZ,MDD)	-0.325514	0.0343382	-0.294698	0.0908881	0.00566481	0.15563	-3.58148	6.06166	-1.89357	0.000341647	1.34724e-09	0.0582818

## Sheet: Supplementary Table 3 
Supplementary Table 3: Effect estimates and odd’s ratios (OR) for likelihood of poorer lithium response (Alda score <7). Patients were divided by decile groups (dgroup), according to relative loading with the respective PRS. Decile group 1 (reference) has the lowest PRS loading, whereas Decile group 10 has the highest PRS loadings.
PRS	Decile Group	Estimate	OR	SE	Z.value	P.value
BD	2	0.193162	1.21308	0.224178	0.861645	0.388883
BD	3	0.202923	1.22498	0.224666	0.903221	0.366409
BD	4	0.153491	1.1659	0.226556	0.677497	0.498091
BD	5	0.0309064	1.03139	0.224637	0.137584	0.89057
BD	6	0.110177	1.11648	0.2271	0.48515	0.62757
BD	7	-0.0051962	0.994817	0.226879	-0.022903	0.981728
BD	8	0.128147	1.13672	0.228534	0.560735	0.574978
BD	9	0.407181	1.50258	0.244631	1.66447	0.0960184
BD	10	0.361947	1.43612	0.2884	1.25502	0.209473
MDD	2	-0.0095892	0.990457	0.220163	-0.043555	0.965259
MDD	3	0.124162	1.1322	0.21841	0.56848	0.569709
MDD	4	0.0863709	1.09021	0.220477	0.391745	0.695246
MDD	5	0.221992	1.24856	0.222318	0.998535	0.31802
MDD	6	0.235271	1.26525	0.224045	1.0501	0.293671
MDD	7	0.171472	1.18705	0.224952	0.762261	0.445904
MDD	8	0.475945	1.60954	0.227599	2.09116	0.0365141
MDD	9	0.300813	1.35096	0.225618	1.33329	0.182438
MDD	10	0.418069	1.51902	0.232945	1.79471	0.0727002
SCZ	2	0.204133	1.22646	0.220136	0.927302	0.35377
SCZ	3	0.363293	1.43806	0.224094	1.62116	0.104982
SCZ	4	0.197223	1.21802	0.220964	0.892559	0.372094
SCZ	5	0.257666	1.29391	0.223631	1.15219	0.249243
SCZ	6	0.28923	1.3354	0.223709	1.29289	0.196051
SCZ	7	0.277956	1.32043	0.224907	1.23587	0.216506
SCZ	8	0.772213	2.16455	0.238783	3.23395	0.00122091
SCZ	9	0.489905	1.63216	0.234168	2.09211	0.0364291
SCZ	10	0.62415	1.86666	0.299123	2.0866	0.0369246
MET3	2	-0.011788	0.988281	0.215424	-0.0547201	0.956361
MET3	3	0.0356322	1.03627	0.217497	0.163829	0.869866
MET3	4	0.272393	1.3131	0.221864	1.22775	0.219541
MET3	5	0.303038	1.35397	0.222615	1.36127	0.173429
MET3	6	0.264468	1.30274	0.224217	1.17952	0.238192
MET3	7	0.176564	1.19311	0.221248	0.798035	0.42485
MET3	8	0.195028	1.21534	0.222666	0.875876	0.381097
MET3	9	0.336278	1.39973	0.224971	1.49476	0.134977
MET3	10	0.654097	1.9234	0.296618	2.20518	0.0274413
MET2	2	-0.12479	0.882682	0.211699	-0.589467	0.555548
MET2	3	0.313755	1.36855	0.22059	1.42234	0.154927
MET2	4	0.477532	1.61209	0.224745	2.12477	0.0336057
MET2	5	0.36745	1.44405	0.220836	1.66391	0.0961309
MET2	6	0.235493	1.26553	0.220357	1.06869	0.285209
MET2	7	0.410467	1.50752	0.223461	1.83687	0.0662297
MET2	8	0.288607	1.33457	0.219975	1.312	0.189521
MET2	9	0.358417	1.43106	0.224457	1.59682	0.110305
MET2	10	0.933182	2.54259	0.298098	3.13046	0.00174534

## Sheet: Supplementary Table 4
Supplementary Table 4: Pearson’s correlations between PRS for bipolar disorder (BD), schizophrenia (SCZ), major depressive disorder (MDD), meta-BD/SCZ/MDD (MET3), and meta-SCZ/MDD (MET2).
	BD_PRS	SCZ_PRS	MDD_PRS	MET3_PRS	MET2_PRS
BD_PRS	1	0.794246	0.206233	0.831652	0.709041
SCZ_PRS	0.794246	1	0.125823	0.858547	0.834691
MDD_PRS	0.206233	0.125823	1	0.504513	0.604492
MET3_PRS	0.831652	0.858547	0.504513	1	0.955885
MET2_PRS	0.709041	0.834691	0.604492	0.955885	1

## Sheet: Supplementary Table 5
Supplementary Table 5: 8,619 SNPs obtained from the MDD and & SCZ meta-analysis (MET2), with associations with SCZ and MDD at p<5x10-8
rsid	Nearest GeneSymbol	DistanceToGene	chr.pos	effect_allele	neffect_allele	effect_allele_frequency	effects	beta	se	z	p_wald
rs114333877	NA	NA	6:28678357	T	C	0.118	--	-0.0692578	0.00694708	11.087	2.07618e-23
rs145410455	NA	NA	6:28673998	A	G	0.1075	--	-0.0727214	0.00737529	10.5309	6.19616e-23
rs116739693	NA	NA	6:28682725	A	G	0.903	++	0.0732669	0.00758059	-10.7194	4.24321e-22
rs114383464	NA	NA	6:28701492	C	G	0.903	++	0.0723055	0.00750192	-10.6595	5.51085e-22
rs114541829	NA	NA	6:28705074	T	G	0.09695	--	-0.072184	0.0075077	10.6736	6.93422e-22
rs116425132	NA	NA	6:29159629	A	C	0.9125	++	0.0753936	0.00784412	-10.8539	7.15143e-22
rs116064480	NA	NA	6:28671343	C	G	0.9035	++	0.0728223	0.00758059	-10.6564	7.51194e-22
rs150817755	NA	NA	6:29206683	A	T	0.09105	--	-0.0757565	0.00789821	10.8106	8.67277e-22
rs116677627	NA	NA	6:28852156	T	C	0.08955	--	-0.0751844	0.00783909	10.8656	8.72732e-22
rs116723099	NA	NA	6:29240378	T	C	0.09015	--	-0.0750441	0.007834	10.8355	9.77209e-22
rs116379963	NA	NA	6:28862497	A	G	0.08965	--	-0.0751351	0.00784412	10.8772	9.84349e-22
rs116208416	NA	NA	6:28696063	A	C	0.09695	--	-0.0718372	0.00750192	10.6044	1.01035e-21
rs145684760	NA	NA	6:28681415	A	G	0.089	--	-0.0752285	0.007858	10.7227	1.03353e-21
rs116409894	NA	NA	6:29167575	A	G	0.08995	--	-0.0750419	0.00784412	10.8094	1.10426e-21
rs143423837	NA	NA	6:29153155	A	G	0.91	++	0.0750338	0.00784412	-10.816	1.11534e-21
rs115311693	NA	NA	6:28723960	T	C	0.08915	--	-0.0744004	0.00777934	10.694	1.13454e-21
rs115225723	NA	NA	6:28717178	C	G	0.08925	--	-0.0743862	0.00777934	10.6993	1.15481e-21
rs116739443	NA	NA	6:28716854	A	T	0.9105	++	0.0743811	0.00777934	-10.6936	1.16208e-21
rs114570945	NA	NA	6:28723949	T	C	0.911	++	0.0743198	0.00777934	-10.6903	1.2541e-21
rs114257825	NA	NA	6:28715566	A	G	0.08925	--	-0.0743051	0.00777934	10.6901	1.27716e-21
rs144447022	NONE	NA	6:29244219	T	G	0.08975	--	-0.0748047	0.007834	10.8103	1.31306e-21
rs144447022	NONE	NA	6:29244219	T	G	0.08975	--	-0.0748047	0.007834	10.8103	1.31306e-21
rs144447022	LOC101929006	0	6:29244219	T	G	0.08975	--	-0.0748047	0.007834	10.8103	1.31306e-21
rs144447022	NONE	NA	6:29244219	T	G	0.08975	--	-0.0748047	0.007834	10.8103	1.31306e-21
rs144447022	NONE	NA	6:29244219	T	G	0.08975	--	-0.0748047	0.007834	10.8103	1.31306e-21
rs144447022	NONE	NA	6:29244219	T	G	0.08975	--	-0.0748047	0.007834	10.8103	1.31306e-21
rs115455818	NA	NA	6:28713725	C	G	0.08925	--	-0.0742766	0.00777934	10.6924	1.32313e-21
rs114852762	NA	NA	6:28713847	T	C	0.08925	--	-0.0742766	0.00777934	10.6935	1.32313e-21
rs114376086	NA	NA	6:28712663	A	G	0.9105	++	0.0742629	0.00777934	-10.6958	1.34577e-21
rs148282746	NA	NA	6:28727343	A	G	0.9105	++	0.0742472	0.00777934	-10.6925	1.37224e-21
rs114118218	NA	NA	6:28726815	T	C	0.08925	--	-0.0742292	0.00777934	10.6719	1.40317e-21
rs116248721	NA	NA	6:28723841	A	C	0.9105	++	0.0742097	0.00777934	-10.6719	1.43754e-21
rs115387042	NA	NA	6:28724082	A	T	0.911	++	0.0742504	0.00778513	-10.7022	1.46365e-21
rs115900639	NA	NA	6:29182887	A	T	0.0898	--	-0.0747976	0.00784412	10.7789	1.49161e-21
rs116725083	NA	NA	6:28673434	A	G	0.0886	--	-0.0749016	0.007858	10.6742	1.5444e-21
rs116035704	NA	NA	6:29248149	T	C	0.9105	++	0.0745924	0.00782885	-10.7709	1.60499e-21
rs116521087	NA	NA	6:28630691	A	G	0.0883	--	-0.075033	0.00788142	10.745	1.72782e-21
rs114385935	NA	NA	6:28619353	A	G	0.912	++	0.0750187	0.00788142	-10.7363	1.75823e-21
rs115055924	NA	NA	6:29001515	C	G	0.08985	--	-0.0746184	0.00784412	10.8059	1.85852e-21
rs144277846	NA	NA	6:28765098	C	G	0.9095	++	0.0742112	0.00780205	-10.7325	1.87483e-21
rs114155007	NA	NA	6:28853197	A	G	0.91	++	0.0745513	0.00783909	-10.7923	1.90313e-21
rs138236729	NA	NA	6:29211438	A	T	0.9105	++	0.0746408	0.00784908	-10.7577	1.91608e-21
rs149608261	NA	NA	6:29211442	T	C	0.0895	--	-0.074636	0.00784908	10.766	1.92717e-21
rs116137698	NA	NA	6:28667669	A	G	0.912	++	0.0749171	0.00788142	-10.7168	1.99033e-21
rs115410150	NA	NA	6:29098796	C	G	0.91	++	0.0745581	0.00784412	-10.7664	2.00123e-21
rs116357908	NA	NA	6:28727121	A	G	0.0891	--	-0.0739666	0.00778513	10.6573	2.07857e-21
rs114546503	NA	NA	6:29015226	A	G	0.91	++	0.0745206	0.00784412	-10.7893	2.09523e-21
rs116826541	NA	NA	6:29148394	A	G	0.91	++	0.074504	0.00784412	-10.7528	2.13823e-21
rs147405561	NA	NA	6:28764103	A	T	0.09005	--	-0.0741021	0.00780205	10.705	2.1443e-21
rs116260889	NA	NA	6:28998449	T	G	0.08985	--	-0.074497	0.00784412	10.7916	2.15652e-21
rs114318962	NA	NA	6:28992159	C	G	0.91	++	0.0744953	0.00784412	-10.7937	2.16118e-21
rs113994327	NA	NA	6:29095908	A	G	0.08985	--	-0.0744701	0.00784412	10.7492	2.22876e-21
rs140990145	NA	NA	6:28821735	T	C	0.9105	++	0.0751054	0.00791438	-10.7448	2.31606e-21
rs116586258	NA	NA	6:29022499	A	T	0.91	++	0.0744294	0.00784412	-10.7855	2.34242e-21
rs115763628	NA	NA	6:28852451	T	C	0.91	++	0.0743642	0.00783909	-10.7797	2.3933e-21
rs115053998	NA	NA	6:28856889	A	T	0.09005	--	-0.0743987	0.00784412	10.7937	2.43213e-21
rs116148061	NA	NA	6:28856689	A	G	0.91	++	0.0743982	0.00784412	-10.7957	2.43361e-21
rs114693290	NA	NA	6:28856740	A	C	0.91	++	0.0743982	0.00784412	-10.7978	2.43361e-21
rs137966363	NA	NA	6:29375802	T	C	0.903	++	0.0726521	0.00766232	-10.7327	2.50071e-21
rs115742423	NA	NA	6:28839353	A	C	0.08935	--	-0.074327	0.00783909	10.7642	2.50468e-21
rs114034603	NA	NA	6:28839798	A	G	0.08915	--	-0.074327	0.00783909	10.7604	2.50468e-21
rs116017368	NA	NA	6:28838629	T	C	0.9105	++	0.0743264	0.00783909	-10.7706	2.50655e-21
rs114631904	NA	NA	6:28839529	T	C	0.9105	++	0.0743264	0.00783909	-10.7633	2.50655e-21
rs114669042	NA	NA	6:29007219	A	C	0.08985	--	-0.0743485	0.00784412	10.7742	2.58581e-21
rs114667970	NA	NA	6:29031142	A	C	0.08995	--	-0.0743485	0.00784412	10.7688	2.58581e-21
rs114838384	NA	NA	6:28839403	A	G	0.08935	--	-0.0743009	0.00783909	10.7561	2.58585e-21
rs116657717	NA	NA	6:28877247	T	C	0.91	++	0.0743455	0.00784412	-10.7945	2.5955e-21
rs138286553	LINC01623	28247	6:28799155	A	T	0.9105	++	0.0750104	0.00791438	-10.7371	2.59867e-21
rs138286553	NONE	NA	6:28799155	A	T	0.9105	++	0.0750104	0.00791438	-10.7371	2.59867e-21
rs138286553	NONE	NA	6:28799155	A	T	0.9105	++	0.0750104	0.00791438	-10.7371	2.59867e-21
rs138286553	NONE	NA	6:28799155	A	T	0.9105	++	0.0750104	0.00791438	-10.7371	2.59867e-21
rs138286553	NONE	NA	6:28799155	A	T	0.9105	++	0.0750104	0.00791438	-10.7371	2.59867e-21
rs138286553	NONE	NA	6:28799155	A	T	0.9105	++	0.0750104	0.00791438	-10.7371	2.59867e-21
rs138286553	NONE	NA	6:28799155	A	T	0.9105	++	0.0750104	0.00791438	-10.7371	2.59867e-21
rs138286553	NONE	NA	6:28799155	A	T	0.9105	++	0.0750104	0.00791438	-10.7371	2.59867e-21
rs116381494	NA	NA	6:28868494	C	G	0.9095	++	0.0742944	0.00783909	-10.7772	2.60624e-21
rs114526686	NA	NA	6:29013570	T	C	0.08995	--	-0.0743356	0.00784412	10.7633	2.627e-21
rs115338795	NA	NA	6:28839709	A	G	0.9105	++	0.0742875	0.00783909	-10.7601	2.62842e-21
rs144361152	NA	NA	6:29211556	A	T	0.08965	--	-0.0743786	0.00784908	10.7378	2.63998e-21
rs114235543	NA	NA	6:28989297	A	G	0.91	++	0.0743212	0.00784412	-10.7648	2.67349e-21
rs115762624	NA	NA	6:28851572	T	C	0.91	++	0.0742731	0.00783909	-10.761	2.67517e-21
rs115620922	NA	NA	6:29376385	C	G	0.9025	++	0.0718234	0.00758107	-10.7096	2.69203e-21
rs116608556	NA	NA	6:28857630	C	G	0.09005	--	-0.0743069	0.00784412	10.7891	2.72059e-21
rs116348398	NA	NA	6:28792030	A	G	0.0898	--	-0.0742028	0.007834	10.7661	2.7481e-21
rs115275316	NA	NA	6:28954293	A	G	0.09015	--	-0.0743917	0.00785399	10.7915	2.74972e-21
rs114265150	NA	NA	6:28847384	T	C	0.0892	--	-0.0742484	0.00783909	10.7558	2.75709e-21
rs13195402	BTN2A1	0	6:26463575	T	G	0.06755	--	-0.0927937	0.00980642	10.3449	3.0053e-21
rs13195402	BTN2A1	0	6:26463575	T	G	0.06755	--	-0.0927937	0.00980642	10.3449	3.0053e-21
rs114621522	NA	NA	6:28891176	T	C	0.91	++	0.0742099	0.00784412	-10.7801	3.06268e-21
rs144101101	NA	NA	6:28804688	A	G	0.0898	--	-0.0741536	0.00783909	10.788	3.09539e-21
rs115593518	NA	NA	6:28765346	C	G	0.08955	--	-0.0737841	0.00780205	10.6607	3.16876e-21
rs140344632	NA	NA	6:28885865	A	G	0.91	++	0.0742266	0.00784908	-10.7887	3.17743e-21
rs116326546	NA	NA	6:28737054	A	G	0.9105	++	0.0737203	0.00779648	-10.623	3.21224e-21
rs115902571	NA	NA	6:28736988	A	G	0.9105	++	0.0737203	0.00779648	-10.6231	3.21224e-21
rs116261740	NA	NA	6:28944086	T	G	0.09005	--	-0.0741533	0.00784412	10.7494	3.28113e-21
rs114090384	NA	NA	6:28832788	A	G	0.902	++	0.071431	0.00755641	-10.6132	3.2914e-21
rs116217122	NA	NA	6:28920972	A	G	0.0903	--	-0.0740935	0.00783909	10.7332	3.33048e-21
rs116046003	NA	NA	6:28883296	A	G	0.09005	--	-0.0741407	0.00784412	10.771	3.33191e-21
rs115056648	NA	NA	6:28958399	T	G	0.91	++	0.074134	0.00784412	-10.7511	3.35923e-21
rs114858315	NA	NA	6:28855805	A	C	0.91	++	0.0741329	0.00784412	-10.7653	3.36359e-21
rs116783034	NA	NA	6:28866528	T	C	0.909	++	0.0741329	0.00784412	-10.7659	3.36359e-21
rs116442863	NA	NA	6:29090011	A	G	0.09005	--	-0.0741212	0.00784412	10.708	3.41203e-21
rs149840009	NA	NA	6:29030195	T	C	0.0908	--	-0.0741162	0.00784412	10.749	3.43307e-21
rs114116589	NA	NA	6:28756088	T	C	0.08935	--	-0.0737025	0.00780205	10.639	3.50171e-21
rs116288413	NA	NA	6:28864849	A	G	0.91	++	0.0740885	0.00784412	-10.764	3.55065e-21
rs115047475	NA	NA	6:28757555	C	G	0.9105	++	0.073688	0.00780205	-10.6474	3.56441e-21
rs116214177	NA	NA	6:28734676	A	G	0.0893	--	-0.0736302	0.00779648	10.6107	3.5874e-21
rs114054988	NA	NA	6:28732514	A	G	0.9105	++	0.0736239	0.00779648	-10.6153	3.61489e-21
rs115891768	NA	NA	6:28576143	A	T	0.0878	--	-0.0744216	0.00788142	10.6042	3.63421e-21
rs147137318	NA	NA	6:28885863	A	G	0.91	++	0.0740973	0.00784908	-10.7799	3.7191e-21
rs115199843	NA	NA	6:28983887	A	G	0.91	++	0.0740428	0.00784412	-10.7363	3.75359e-21
rs115383534	NA	NA	6:28893573	T	C	0.91	++	0.0740357	0.00784412	-10.7557	3.78607e-21
rs147990727	NA	NA	6:28756902	T	C	0.08935	--	-0.0736119	0.00780205	10.6331	3.9123e-21
rs114436912	NA	NA	6:28756008	A	T	0.9105	++	0.0736059	0.00780205	-10.6344	3.94101e-21
rs114305551	NA	NA	6:28825571	A	G	0.08945	--	-0.0739528	0.00783909	10.7277	3.95326e-21
rs114242735	NA	NA	6:28482917	T	C	0.913	++	0.0742421	0.00786986	-10.5271	3.95785e-21
rs115327475	NA	NA	6:28736201	A	G	0.08925	--	-0.0735843	0.00780205	10.6276	4.04628e-21
rs116272208	NA	NA	6:28905791	A	G	0.0903	--	-0.073981	0.00784412	10.7683	4.0468e-21
rs116716953	NA	NA	6:28839899	T	C	0.911	++	0.0746925	0.00791963	-10.7456	4.0498e-21
rs115342647	NA	NA	6:28982272	T	C	0.09	--	-0.0739713	0.00784412	10.7344	4.09464e-21
rs115249077	NA	NA	6:28852878	A	G	0.09035	--	-0.0739003	0.00783909	10.7245	4.21362e-21
rs114413856	NA	NA	6:29057639	A	G	0.08995	--	-0.0738812	0.00783909	10.6691	4.31266e-21
rs116319408	NA	NA	6:28742086	C	G	0.08925	--	-0.0735165	0.00780205	10.6195	4.39562e-21
rs115168384	NA	NA	6:28746171	A	G	0.08925	--	-0.0735165	0.00780205	10.6194	4.39562e-21
rs114168393	NA	NA	6:28738429	T	G	0.08925	--	-0.0735165	0.00780205	10.6225	4.39562e-21
rs115618010	NA	NA	6:28803291	T	C	0.08965	--	-0.0738125	0.007834	10.6943	4.42306e-21
rs116186261	NA	NA	6:29075088	A	T	0.09	--	-0.073837	0.00783909	10.6735	4.5506e-21
rs114396585	NA	NA	6:28825573	A	G	0.0896	--	-0.0737862	0.007834	10.6928	4.56684e-21
rs115287935	NA	NA	6:28974265	T	G	0.09	--	-0.0738694	0.00784412	10.7255	4.63412e-21
rs116689721	NA	NA	6:28831021	T	G	0.911	++	0.0738169	0.00783909	-10.7009	4.66322e-21
rs115585733	NA	NA	6:28776117	A	G	0.0892	--	-0.0737309	0.007834	10.6969	4.88394e-21
rs114503056	NA	NA	6:28745452	A	G	0.0893	--	-0.0734259	0.00780205	10.6107	4.90958e-21
rs114667857	NA	NA	6:28748281	T	C	0.08925	--	-0.0734259	0.00780205	10.6147	4.90958e-21
rs114683126	NA	NA	6:28750265	C	G	0.08925	--	-0.0734259	0.00780205	10.6139	4.90958e-21
rs116004392	NA	NA	6:28751041	T	G	0.08925	--	-0.0734259	0.00780205	10.6152	4.90958e-21
rs141701020	NA	NA	6:28817590	T	C	0.08965	--	-0.073721	0.007834	10.683	4.9428e-21
rs115014465	NA	NA	6:28802149	A	G	0.08965	--	-0.073721	0.007834	10.6787	4.9428e-21
rs115892132	NA	NA	6:28757489	T	C	0.9105	++	0.0733978	0.00780205	-10.6161	5.0808e-21
rs115912150	NA	NA	6:28833101	T	G	0.914	++	0.0737458	0.00783909	-10.6948	5.0837e-21
rs115034684	NA	NA	6:28977217	C	G	0.08545	--	-0.0737869	0.00784412	10.7086	5.12214e-21
rs114683134	NA	NA	6:28803633	A	T	0.9105	++	0.0737139	0.00783909	-10.6937	5.28403e-21
rs115153224	NA	NA	6:28897980	T	C	0.9095	++	0.0737584	0.00784412	-10.7065	5.30218e-21
rs114389917	NA	NA	6:28742850	A	G	0.08935	--	-0.0733444	0.00780205	10.6018	5.42265e-21
rs116080328	NA	NA	6:28753646	T	C	0.08925	--	-0.0733444	0.00780205	10.6043	5.42265e-21
rs142236829	NA	NA	6:28803504	T	C	0.9105	++	0.0736884	0.00783909	-10.6937	5.44997e-21
rs116757206	NA	NA	6:28983274	C	G	0.093	--	-0.0733902	0.00780755	10.5271	5.46141e-21
rs116285318	NA	NA	6:28801168	A	G	0.08965	--	-0.0736388	0.007834	10.6701	5.46191e-21
rs115992100	NA	NA	6:28981519	C	G	0.09	--	-0.0737222	0.00784412	10.7011	5.53965e-21
rs116024257	NA	NA	6:28806303	C	G	0.08965	--	-0.0736256	0.007834	10.6671	5.54978e-21
rs116476213	NA	NA	6:28776317	T	C	0.9105	++	0.0736253	0.007834	-10.6882	5.5522e-21
rs116331328	NA	NA	6:28808992	A	G	0.9105	++	0.0735988	0.007834	-10.6626	5.73339e-21
rs115796434	NA	NA	6:28824974	T	C	0.08955	--	-0.073644	0.00783909	10.6848	5.7517e-21
rs114941319	NA	NA	6:28793904	T	G	0.0895	--	-0.0736309	0.00783909	10.6858	5.84334e-21
rs140862007	NA	NA	6:28926237	T	C	0.09075	--	-0.0736747	0.00784412	10.6986	5.86801e-21
rs114766253	NA	NA	6:28948092	T	G	0.08985	--	-0.0736553	0.00784412	10.6966	6.00712e-21
rs116684102	NA	NA	6:28823999	A	C	0.0897	--	-0.0736048	0.00783909	10.6868	6.03095e-21
rs116544521	NA	NA	6:28824397	A	T	0.08955	--	-0.0736048	0.00783909	10.6881	6.03095e-21
rs115800871	NA	NA	6:28779878	T	G	0.9105	++	0.0735425	0.007834	-10.6802	6.13824e-21
rs115693844	NA	NA	6:28782310	T	C	0.9105	++	0.0735425	0.007834	-10.6718	6.13824e-21
rs115864536	NA	NA	6:28916594	A	G	0.0902	--	-0.0736229	0.00784412	10.6876	6.24757e-21
rs115310789	NA	NA	6:28930257	A	G	0.0902	--	-0.0736229	0.00784412	10.6864	6.24757e-21
rs150530894	NA	NA	6:28817897	T	C	0.91	++	0.0735258	0.007834	-10.6565	6.26335e-21
rs115619831	NA	NA	6:28782160	A	G	0.08975	--	-0.0735218	0.007834	10.6776	6.29418e-21
rs116784742	NA	NA	6:28793915	T	C	0.9105	++	0.0735211	0.007834	-10.6598	6.29901e-21
rs116473189	NA	NA	6:28831611	T	C	0.0896	--	-0.0735655	0.00783909	10.6721	6.3253e-21
rs143843871	NA	NA	6:28809598	T	C	0.9105	++	0.0735653	0.00783909	-10.6657	6.32696e-21
rs115198541	NA	NA	6:28814446	T	C	0.9105	++	0.0735653	0.00783909	-10.6671	6.32696e-21
rs146489986	NA	NA	6:28821676	A	G	0.0897	--	-0.0735394	0.00783909	10.6892	6.52825e-21
rs114779419	NA	NA	6:28723421	T	C	0.0898	--	-0.0729747	0.00777934	10.536	6.56106e-21
rs115850406	NA	NA	6:28829637	C	G	0.0897	--	-0.0735133	0.00783909	10.6764	6.73759e-21
rs116345369	NA	NA	6:29044701	A	G	0.0899	--	-0.0735595	0.00784412	10.644	6.74518e-21
rs145608241	NA	NA	6:28919896	A	G	0.0902	--	-0.0735404	0.00784412	10.6823	6.90297e-21
rs115832842	NA	NA	6:28927271	A	G	0.0902	--	-0.0735404	0.00784412	10.6832	6.90297e-21
rs116696824	NA	NA	6:28980707	A	G	0.9095	++	0.0735204	0.00784412	-10.6836	7.07162e-21
rs114576978	NA	NA	6:28837437	T	C	0.0899	--	-0.07347	0.00783909	10.672	7.09929e-21
rs142017846	NA	NA	6:28788769	A	G	0.0899	--	-0.0733688	0.00782885	10.6541	7.14378e-21
rs115970240	NA	NA	6:28719976	T	C	0.9115	++	0.0736399	0.007858	-10.5216	7.16249e-21
rs116645592	NA	NA	6:28795856	A	T	0.9105	++	0.0734126	0.007834	-10.6481	7.18352e-21
rs116099844	NA	NA	6:28837805	A	G	0.0897	--	-0.073457	0.00783909	10.6763	7.21214e-21
rs114876107	NA	NA	6:28741734	A	C	0.08915	--	-0.0738534	0.00788142	10.589	7.2144e-21
rs115432203	NA	NA	6:28905523	A	G	0.09005	--	-0.0735032	0.00784412	10.6758	7.22039e-21
rs146290905	NA	NA	6:28906285	C	G	0.9095	++	0.0735012	0.00784412	-10.6747	7.23716e-21
rs34676049	GPX6	17455	6:28453618	T	G	0.913	++	0.0744597	0.00794846	-10.4926	7.40544e-21
rs146290699	NA	NA	6:28767482	A	C	0.08955	--	-0.0733524	0.007834	10.6431	7.72578e-21
rs138815765	NA	NA	6:28773355	T	G	0.08955	--	-0.0733524	0.007834	10.6467	7.72578e-21
rs149492401	NA	NA	6:28957139	T	C	0.0924	--	-0.0724928	0.00774317	10.5843	7.8128e-21
rs115866247	NA	NA	6:28898287	T	C	0.08775	--	-0.0741904	0.00792482	10.637	7.84031e-21
rs115273464	NA	NA	6:28905932	A	C	0.09005	--	-0.0734115	0.00784412	10.6699	8.06519e-21
rs114572381	NA	NA	6:28927542	A	G	0.9095	++	0.0733655	0.00784412	-10.6633	8.52552e-21
rs114885674	NA	NA	6:28768698	T	C	0.08975	--	-0.0732701	0.007834	10.6391	8.53273e-21
rs116770095	NA	NA	6:28809038	T	G	0.9105	++	0.0732511	0.007834	-10.6258	8.73103e-21
rs34864796	ZNF184	19026	6:27459923	A	G	0.0959	--	-0.0708414	0.00758059	10.3914	9.17983e-21
rs114719305	NA	NA	6:28778723	T	C	0.0894	--	-0.0732569	0.00783909	10.6537	9.18304e-21
rs114940386	NA	NA	6:28787384	T	C	0.91	++	0.0732081	0.007834	-10.6347	9.19562e-21
rs149866169	ZNF184	826	6:27441723	A	T	0.09605	--	-0.0707728	0.00757453	10.3636	9.31805e-21
rs115219079	NA	NA	6:28768932	T	C	0.08955	--	-0.0731788	0.007834	10.6266	9.52725e-21
rs116633799	NA	NA	6:28775564	A	G	0.08935	--	-0.0730965	0.007834	10.6276	1.05197e-20
rs67240003	ZNF184	2305	6:27443202	T	G	0.0959	--	-0.0707297	0.00758059	10.3846	1.05501e-20
rs114512113	NA	NA	6:28809050	C	G	0.0895	--	-0.0731625	0.00784412	10.6275	1.08857e-20
rs7749305	ZNF184	5669	6:27446566	T	C	0.904	++	0.0706651	0.00758059	-10.3946	1.14321e-20
rs114773131	NA	NA	6:28731188	T	G	0.9105	++	0.072672	0.00779648	-10.5051	1.15115e-20
rs116155300	NA	NA	6:28923367	A	G	0.9095	++	0.0731131	0.00784412	-10.6335	1.15521e-20
rs116327696	NA	NA	6:29109197	A	G	0.0905	--	-0.0737622	0.00792482	10.5722	1.30576e-20
rs34613987	ZNF184	0	6:27433029	T	C	0.09585	--	-0.0705433	0.00758059	10.3623	1.33014e-20
rs35984974	ZNF184	8099	6:27410422	A	G	0.09375	--	-0.071381	0.00767105	10.2473	1.33675e-20
rs145283874	NA	NA	6:29144532	T	C	0.108	--	-0.0679381	0.00730798	10.7715	1.45245e-20
rs6904596	ZNF184	50402	6:27491299	A	G	0.09705	--	-0.0696876	0.00750192	10.3295	1.55299e-20
rs6456727	BTN2A1	0	6:26471155	T	C	0.814	++	0.0528241	0.00569078	-10.0114	1.65696e-20
rs115511759	NA	NA	6:28906922	C	G	0.9105	++	0.0728041	0.00784412	-10.5909	1.67325e-20
rs151259584	NA	NA	6:29163700	A	C	0.09265	--	-0.071965	0.00775816	10.5597	1.75887e-20
rs115054694	NA	NA	6:28924626	A	T	0.09085	--	-0.0734954	0.00792482	10.5881	1.79147e-20
rs114449099	NA	NA	6:29181897	A	C	0.09265	--	-0.071986	0.00776303	10.581	1.8112e-20
rs36092177	ZSCAN12	0	6:28357807	T	C	0.0873	--	-0.0729083	0.00786397	10.3754	1.84087e-20
rs67381177	ZSCAN23	662	6:28411941	C	G	0.08715	--	-0.072894	0.00786397	10.3736	1.87265e-20
rs35952432	ZSCAN12P1	11408	6:28074901	T	C	0.0783	--	-0.0814375	0.00878783	9.84931	1.91333e-20
rs4518487	BTN2A1	0	6:26467531	A	G	0.8145	++	0.0527183	0.00569078	-9.97753	1.97254e-20
rs2232429	ZSCAN12	0	6:28359632	T	G	0.9125	++	0.0728469	0.00786397	-10.3659	1.98058e-20
rs55690788	ZSCAN23	24866	6:28436145	T	C	0.913	++	0.0728605	0.00786986	-10.3826	2.07982e-20
rs116399804	NA	NA	6:28839908	A	G	0.09115	--	-0.0724308	0.00782362	10.5231	2.08377e-20
rs2232423	ZSCAN12	0	6:28366151	A	G	0.9125	++	0.0728041	0.00786397	-10.3586	2.08419e-20
rs2232423	ZSCAN12	0	6:28366151	A	G	0.9125	++	0.0728041	0.00786397	-10.3586	2.08419e-20
rs116144185	NA	NA	6:29175498	A	G	0.09275	--	-0.071816	0.00775816	10.5485	2.10583e-20
rs2232426	ZSCAN12	0	6:28360659	C	G	0.0873	--	-0.0727898	0.00786397	10.3563	2.12008e-20
rs3799380	BTN2A1	0	6:26467182	T	C	0.814	++	0.052671	0.00569078	-9.97385	2.1322e-20
rs35883476	ZSCAN12	964	6:28368508	C	G	0.0852	--	-0.0742687	0.00802664	10.3118	2.18742e-20
rs115448667	NA	NA	6:29111775	T	C	0.9075	++	0.0717447	0.00775816	-10.5357	2.29486e-20
rs6926677	LOC285819	0	6:26478825	C	G	0.1855	--	-0.0526794	0.00569747	9.90309	2.32843e-20
rs67981811	ZSCAN12	1892	6:28354835	C	G	0.9125	++	0.0727087	0.00786397	-10.3525	2.3349e-20
rs13213986	ZSCAN12	0	6:28358009	A	T	0.0872	--	-0.0727075	0.00786397	10.3334	2.33823e-20
rs116363273	NA	NA	6:28837109	A	T	0.10035	--	-0.0690667	0.00747059	10.496	2.34911e-20
rs115218101	NA	NA	6:28939283	T	C	0.9095	++	0.0726046	0.00785399	-10.5298	2.36787e-20
rs13201681	ZSCAN23	5752	6:28394680	T	C	0.08715	--	-0.0726946	0.00786397	10.3511	2.37427e-20
rs148696809	HCG15	18174	6:28934352	T	C	0.9095	++	0.0724881	0.00785399	-10.5215	2.71978e-20
rs148696809	NONE	NA	6:28934352	T	C	0.9095	++	0.0724881	0.00785399	-10.5215	2.71978e-20
rs148696809	NONE	NA	6:28934352	T	C	0.9095	++	0.0724881	0.00785399	-10.5215	2.71978e-20
rs148696809	NONE	NA	6:28934352	T	C	0.9095	++	0.0724881	0.00785399	-10.5215	2.71978e-20
rs148696809	NONE	NA	6:28934352	T	C	0.9095	++	0.0724881	0.00785399	-10.5215	2.71978e-20
rs34332556	ZNF391	0	6:27357414	C	G	0.914	++	0.0732663	0.00794239	-10.2229	2.84312e-20
rs34871267	ZSCAN12	0	6:28364232	A	G	0.0872	--	-0.0725701	0.00786986	10.3432	2.93602e-20
rs116251884	NA	NA	6:29219489	A	G	0.0926	--	-0.0715574	0.00776303	10.5297	3.03501e-20
rs34546986	ZSCAN12	0	6:28362309	A	G	0.0872	--	-0.0725318	0.00786986	10.3407	3.07245e-20
rs13213152	ZSCAN12	7029	6:28349698	A	G	0.913	++	0.0724603	0.00786397	-10.3188	3.13566e-20
rs13197176	ZNF192P1	307	6:28129232	T	C	0.0806	--	-0.0770123	0.00836231	10.1936	3.27788e-20
rs115382502	NA	NA	6:28768267	A	G	0.089	--	-0.0720857	0.00782885	10.4939	3.33172e-20
rs115706062	NA	NA	6:29118747	T	G	0.9075	++	0.0714336	0.00775816	-10.508	3.33694e-20
rs144970098	NA	NA	6:29189972	A	G	0.0926	--	-0.0714747	0.00776303	10.5274	3.35172e-20
rs115815298	NA	NA	6:29206251	T	C	0.9075	++	0.0714736	0.00776303	-10.5192	3.35614e-20
rs35017208	ZKSCAN3	8328	6:28345282	T	C	0.08725	--	-0.0723806	0.00786397	10.3163	3.44627e-20
rs71559070	ZNF165	9553	6:28038929	A	G	0.08595	--	-0.0729903	0.00794846	10.2523	4.19432e-20
rs116711004	NA	NA	6:28827879	T	C	0.091	--	-0.0725775	0.00791438	10.4642	4.71564e-20
rs28360634	ZNF204P	0	6:27332891	T	C	0.915	++	0.0729631	0.00796038	-10.2267	4.91891e-20
rs35716472	ZNF184	11914	6:27406607	C	G	0.915	++	0.0736112	0.00803282	-10.2286	5.00944e-20
rs13214023	ZKSCAN3	0	6:28332141	A	G	0.08705	--	-0.0719891	0.007858	10.2298	5.12992e-20
rs9348719	BTN2A1	0	6:26470032	T	C	0.827	++	0.0538486	0.00587804	-9.91514	5.14279e-20
rs9467772	BTN1A1	4917	6:26496578	A	T	0.814	++	0.0521024	0.00569078	-9.84592	5.40695e-20
rs34071253	NONE	NA	6:27391802	T	C	0.08555	--	-0.0727733	0.00795446	10.2164	5.76022e-20
rs115499420	NA	NA	6:29335154	T	C	0.893	++	0.0672556	0.00735403	-10.2334	5.9407e-20
rs9358944	BTN2A1	0	6:26469875	A	C	0.827	++	0.0537524	0.00587804	-9.88952	5.98416e-20
rs56037701	NA	NA	6:28129231	T	C	0.0829	--	-0.0762775	0.00834204	10.0941	6.03229e-20
rs9358945	BTN2A1	0	6:26472114	A	G	0.827	++	0.0537352	0.00587804	-9.87824	6.14808e-20
rs13218537	ZNF391	5549	6:27377235	A	G	0.9145	++	0.0726987	0.00795446	-10.193	6.28229e-20
rs35353359	ZKSCAN3	0	6:28324378	T	C	0.08705	--	-0.0718698	0.00786397	10.2215	6.29568e-20
rs66886492	ZSCAN16-AS1	0	6:28089731	T	C	0.0863	--	-0.0726352	0.00794846	10.2422	6.34608e-20
rs116461399	NA	NA	6:28796071	C	G	0.09985	--	-0.0682195	0.00747059	10.402	6.74034e-20
rs13197574	ZSCAN12P1	0	6:28060239	T	C	0.9135	++	0.07258	0.00794846	-10.2345	6.76639e-20
rs34953377	ZNF391	9974	6:27381660	T	C	0.915	++	0.0726123	0.00795446	-10.1832	6.94506e-20
rs13195040	ZNF184	4597	6:27413924	A	G	0.9155	++	0.0725998	0.00795446	-10.1903	7.0465e-20
rs56296968	LOC285819	0	6:26474571	T	C	0.173	--	-0.0536425	0.00587804	9.86778	7.11309e-20
rs34166054	ZSCAN12P1	2308	6:28065801	T	C	0.914	++	0.0725224	0.00794846	-10.222	7.23442e-20
rs71537572	OR2B6	44755	6:27970715	T	C	0.9135	++	0.0725101	0.00794846	-10.1763	7.3385e-20
rs3734544	BTN2A1	0	6:26468660	A	G	0.173	--	-0.0536169	0.00587804	9.87306	7.40476e-20
rs3734544	BTN2A1	0	6:26468660	A	G	0.173	--	-0.0536169	0.00587804	9.87306	7.40476e-20
rs9358948	LOC285819	1069	6:26483806	A	G	0.173	--	-0.0536753	0.00588467	9.86844	7.4289e-20
rs7773938	LOC285819	0	6:26474044	T	C	0.173	--	-0.0536027	0.00587804	9.86444	7.57192e-20
rs13191474	ZNF184	5176	6:27413345	T	C	0.08525	--	-0.0725292	0.00795446	10.1765	7.64845e-20
rs9366658	BTN2A1	0	6:26469866	A	G	0.1725	--	-0.0535699	0.00587804	9.86614	7.97166e-20
rs35902873	ZSCAN12P1	0	6:28058949	C	G	0.08625	--	-0.072435	0.00794846	10.2155	8.00765e-20
rs41269265	ZNF184	0	6:27425349	T	C	0.915	++	0.0724752	0.00795446	-10.1749	8.14247e-20
rs3757150	LOC285819	0	6:26476782	A	T	0.173	--	-0.0535547	0.00587804	9.85788	8.16394e-20
rs16891717	LOC285819	0	6:26477143	A	T	0.173	--	-0.0535547	0.00587804	9.84747	8.16394e-20
rs66841633	ZNF391	10700	6:27382386	T	G	0.08535	--	-0.0725134	0.00796038	10.1917	8.29255e-20
rs13203816	ZSCAN16-AS1	9975	6:28079598	T	C	0.914	++	0.07236	0.00794846	-10.2027	8.73455e-20
rs34588114	ZSCAN16-AS1	8945	6:28080628	A	C	0.0863	--	-0.0723491	0.00794846	10.1997	8.8453e-20
rs9379880	BTN1A1	4579	6:26496916	A	G	0.174	--	-0.0535022	0.00587804	9.83885	8.86442e-20
rs35120058	ZNF391	0	6:27358166	A	G	0.911	++	0.0715668	0.00786397	-10.1787	8.98348e-20
rs34371502	ZSCAN16-AS1	7815	6:28081758	T	C	0.914	++	0.0723306	0.00794846	-10.1993	9.03714e-20
rs71559024	ZNF391	0	6:27352750	A	G	0.0847	--	-0.0730853	0.00803282	10.1288	9.17192e-20
rs139244745	NA	NA	6:29254982	C	G	0.9055	++	0.07035	0.00773286	-10.2768	9.2393e-20
rs114823772	NA	NA	6:29356331	A	G	0.9055	++	0.0697274	0.00766722	-10.37	9.5268e-20
rs142965311	ZNF165	59230	6:27989252	T	C	0.08645	--	-0.0722743	0.00794846	10.1495	9.64663e-20
rs35345226	ZSCAN16-AS1	0	6:28091580	A	G	0.914	++	0.0722492	0.00794846	-10.1913	9.93048e-20
rs9358947	LOC285819	0	6:26479000	A	G	0.173	--	-0.0534295	0.00587804	9.83252	9.93279e-20
rs6918792	ZNF184	10522	6:27451419	A	G	0.9045	++	0.0689564	0.00758656	-10.1295	9.96874e-20
rs71559072	ZSCAN16-AS1	92	6:28089481	T	C	0.0863	--	-0.0722451	0.00794846	10.1893	9.97809e-20
rs13198809	ZKSCAN3,ZSCAN31	0	6:28323702	A	G	0.08695	--	-0.0715295	0.00786986	10.1968	9.99139e-20
rs72846794	ZNF192P1	126	6:28137499	A	G	0.08585	--	-0.0722306	0.00794846	10.153	1.01464e-19
rs34573979	ZNF184	39629	6:27480526	T	C	0.08645	--	-0.0722113	0.00794846	10.1623	1.0376e-19
rs115642105	NA	NA	6:29046418	A	T	0.909	++	0.0719385	0.00791963	-10.3418	1.05072e-19
rs13205911	ZKSCAN8	0	6:28124114	T	C	0.08635	--	-0.0721933	0.00794846	10.1848	1.05933e-19
rs9348720	LOC285819	0	6:26482468	A	G	0.173	--	-0.0533816	0.00587804	9.81615	1.07064e-19
rs71559067	ZNF165	54066	6:27994416	A	T	0.913	++	0.0714432	0.00786986	-10.1411	1.1051e-19
rs17695758	HIST1H1B	1824	6:27837183	T	C	0.912	++	0.0712516	0.007858	-10.1453	1.21886e-19
rs17763089	HIST1H1B	0	6:27835218	A	G	0.08815	--	-0.0712505	0.007858	10.1375	1.22046e-19
rs17763089	HIST1H1B	0	6:27835218	A	G	0.08815	--	-0.0712505	0.007858	10.1375	1.22046e-19
rs7756567	LOC285819	0	6:26481642	T	G	0.826	++	0.0532845	0.00587804	-9.80303	1.24583e-19
rs13197633	TOB2P1	8359	6:28174757	A	G	0.08625	--	-0.0720493	0.00794846	10.1602	1.25115e-19
rs35781323	ZNF192P1	7459	6:28144832	T	C	0.914	++	0.0720488	0.00794846	-10.1559	1.25183e-19
rs9358946	LOC285819	0	6:26478927	A	G	0.173	--	-0.0532787	0.00587804	9.80937	1.25715e-19
rs6924727	LOC285819	8497	6:26491234	A	G	0.8175	++	0.0516414	0.00569747	-9.72078	1.25859e-19
rs34765154	ZNF192P1	0	6:28130450	A	G	0.0863	--	-0.0720286	0.00794846	10.1594	1.28132e-19
rs35749575	ZKSCAN8	0	6:28114818	T	G	0.0863	--	-0.0720286	0.00794846	10.1573	1.28132e-19
rs34718920	HIST1H2BM	674	6:27783941	T	C	0.0881	--	-0.0711709	0.007858	10.1381	1.33937e-19
rs13199906	HIST1H1B	431	6:27834139	C	G	0.912	++	0.0711701	0.007858	-10.13	1.34049e-19
rs13217984	ZNF192P1	2337	6:28139710	A	T	0.914	++	0.0719647	0.00794846	-10.1512	1.37924e-19
rs13201308	ZNF192P1	0	6:28130089	T	C	0.0863	--	-0.0719563	0.00794846	10.1506	1.39271e-19
rs34505829	ZNF192P1	0	6:28133239	A	T	0.914	++	0.0719506	0.00794846	-10.1502	1.40184e-19
rs13195291	TOB2P1	13875	6:28169241	A	G	0.08635	--	-0.0719452	0.00794846	10.1529	1.41064e-19
rs13199772	HIST1H1B	485	6:27834085	A	G	0.912	++	0.071124	0.007858	-10.1265	1.4146e-19
rs34706883	HIST1H2AK	403	6:27805255	A	C	0.912	++	0.0710898	0.007858	-10.1334	1.47207e-19
rs425335	HIST1H4K	222	6:27799527	T	C	0.943	++	0.110824	0.0122574	-9.3891	1.54611e-19
rs35098436	ZNF192P1	0	6:28134221	T	C	0.914	++	0.0718636	0.00794846	-10.1375	1.54962e-19
rs150092096	NONE	NA	6:28819880	A	G	0.9085	++	0.0704833	0.00779648	-10.1651	1.56112e-19
rs150092096	NONE	NA	6:28819880	A	G	0.9085	++	0.0704833	0.00779648	-10.1651	1.56112e-19
rs150092096	NONE	NA	6:28819880	A	G	0.9085	++	0.0704833	0.00779648	-10.1651	1.56112e-19
rs150092096	LINC01623	7522	6:28819880	A	G	0.9085	++	0.0704833	0.00779648	-10.1651	1.56112e-19
rs150092096	NONE	NA	6:28819880	A	G	0.9085	++	0.0704833	0.00779648	-10.1651	1.56112e-19
rs150092096	NONE	NA	6:28819880	A	G	0.9085	++	0.0704833	0.00779648	-10.1651	1.56112e-19
rs150092096	NONE	NA	6:28819880	A	G	0.9085	++	0.0704833	0.00779648	-10.1651	1.56112e-19
rs150092096	NONE	NA	6:28819880	A	G	0.9085	++	0.0704833	0.00779648	-10.1651	1.56112e-19
rs13200214	ZNF165	31232	6:28017250	T	C	0.08675	--	-0.0718563	0.00794846	10.1334	1.56275e-19
rs6933213	BTN1A1	7586	6:26493909	T	C	0.8175	++	0.0515051	0.00569747	-9.70142	1.56675e-19
rs36116761	HIST1H2BN	11594	6:27818482	C	G	0.912	++	0.0710283	0.007858	-10.1156	1.58131e-19
rs67297533	ZNF192P1	3880	6:28141253	T	G	0.08645	--	-0.0717843	0.00794239	10.1014	1.59377e-19
rs13216117	OR2B6	12524	6:27938484	A	G	0.9135	++	0.0718382	0.00794846	-10.1003	1.59554e-19
rs45509595	HIST1H4L	0	6:27840926	T	C	0.915	++	0.0718866	0.00795446	-10.0781	1.60635e-19
rs6941920	BTN1A1	9346	6:26492149	T	C	0.1825	--	-0.0514797	0.00569747	9.69389	1.6321e-19
rs34194357	HIST1H2BN	11647	6:27818535	A	G	0.912	++	0.0709989	0.007858	-10.1129	1.63637e-19
rs35339855	HIST1H4K	215	6:27799520	A	T	0.0572	--	-0.11074	0.0122574	9.37803	1.64647e-19
rs149583087	OR2B6	12582	6:27912437	A	G	0.084	--	-0.0732562	0.00811075	10.0104	1.68588e-19
rs115466242	NA	NA	6:29340743	T	C	0.09135	--	-0.0707994	0.00783909	10.299	1.69212e-19
rs67101035	HIST1H4K	65	6:27798887	C	G	0.912	++	0.0709555	0.007858	-10.1184	1.72122e-19
rs35202262	HIST1H4K	209	6:27799514	T	C	0.05715	--	-0.110665	0.0122574	9.37045	1.74081e-19
rs13194781	HIST1H2BN	8751	6:27815639	A	G	0.9115	++	0.0709386	0.007858	-10.1101	1.75521e-19
rs36101351	OR2B6	17409	6:27943369	T	C	0.0865	--	-0.0717115	0.00794846	10.0932	1.84587e-19
rs34788973	OR2B2	0	6:27879200	A	C	0.08655	--	-0.0717102	0.00794846	10.0987	1.84861e-19
rs34788973	OR2B2	0	6:27879200	A	C	0.08655	--	-0.0717102	0.00794846	10.0987	1.84861e-19
rs2093169	BTN1A1	6396	6:26495099	T	C	0.1735	--	-0.0530285	0.00587804	9.76045	1.85611e-19
rs17751184	HIST1H2AI	229	6:27775028	T	C	0.08805	--	-0.0708895	0.007858	10.1123	1.85841e-19
rs72846780	ZKSCAN8	0	6:28119055	T	C	0.914	++	0.0716925	0.00794846	-10.1119	1.88647e-19
rs58616630	ZNF184	33818	6:27474715	A	G	0.913	++	0.0709747	0.00786986	-10.0929	1.9061e-19
rs33932084	PGBD1	0	6:28268824	A	G	0.9125	++	0.0709187	0.00786397	-10.1333	1.91233e-19
rs33932084	PGBD1	0	6:28268824	A	G	0.9125	++	0.0709187	0.00786397	-10.1333	1.91233e-19
rs67040724	OR2B6	19510	6:27905509	T	C	0.913	++	0.0716779	0.00794846	-10.092	1.91849e-19
rs141600123	NA	NA	6:29133642	T	C	0.0964	--	-0.0689519	0.00764723	10.1755	1.94047e-19
rs147080558	NA	NA	6:29413003	T	C	0.09525	--	-0.0691282	0.00766722	10.35	1.94965e-19
rs35001169	TOB2P1	925	6:28187632	T	G	0.914	++	0.0716631	0.00794846	-10.1155	1.95126e-19
rs6456728	LOC285819	0	6:26477779	A	G	0.1835	--	-0.0522287	0.00579436	9.7157	1.99208e-19
rs35819751	HIST1H2BN	3681	6:27810569	A	G	0.912	++	0.070787	0.007858	-10.0903	2.09335e-19
rs34832585	ZNF192P1	13505	6:28150878	T	C	0.0863	--	-0.0716015	0.00794846	10.1089	2.09426e-19
rs72839477	ZNF204P	0	6:27327000	T	C	0.0836	--	-0.072446	0.00804494	10.0659	2.15328e-19
rs116637667	NA	NA	6:29274136	T	C	0.9085	++	0.0696789	0.00773805	-10.2326	2.1623e-19
rs13212651	HIST1H2BN	97	6:27806985	A	G	0.912	++	0.070756	0.007858	-10.0881	2.16992e-19
rs114645253	NA	NA	6:29356687	T	G	0.09275	--	-0.0697984	0.00775816	10.3179	2.32463e-19
rs71559054	OR2B2	16625	6:27896799	A	C	0.913	++	0.0714927	0.00794846	-10.0708	2.37239e-19
rs115712234	NA	NA	6:29344395	T	C	0.1125	--	-0.0639105	0.00710692	9.99842	2.41193e-19
rs13193295	ZNF165	45254	6:28003228	C	G	0.913	++	0.0707705	0.00786986	-10.0573	2.41464e-19
rs28360499	OR2B6	19436	6:27945396	A	G	0.0866	--	-0.0714602	0.00794846	10.0656	2.4622e-19
rs115482250	NA	NA	6:29415464	A	C	0.0928	--	-0.0697258	0.00775816	10.3124	2.5311e-19
rs114035004	NA	NA	6:29453219	T	C	0.9055	++	0.0689746	0.00767684	-10.3133	2.59266e-19
rs67662114	OR2B6	6341	6:27932301	A	G	0.0857	--	-0.0714084	0.00794846	10.0192	2.61259e-19
rs116301359	NA	NA	6:29260431	T	C	0.0939	--	-0.0695001	0.00773805	10.2431	2.66837e-19
rs35656932	ZSCAN9	1741	6:28191288	T	G	0.08635	--	-0.0713891	0.00794846	10.0804	2.6711e-19
rs13207345	PGBD1	0	6:28265572	T	C	0.0866	--	-0.070602	0.00786397	10.0285	2.75954e-19
rs13208096	ZKSCAN4	0	6:28225311	C	G	0.9135	++	0.0713602	0.00794846	-10.0784	2.76078e-19
rs200950	HIST1H1B	413	6:27835772	A	G	0.8945	++	0.0644687	0.00718169	-9.7193	2.78723e-19
rs200983	HIST1H2AL	2781	6:27830326	T	C	0.1055	--	-0.0644635	0.00718169	9.71887	2.80562e-19
rs34313099	LOC285819	6870	6:26489607	T	C	0.17	--	-0.0528178	0.00588467	9.67191	2.82079e-19
rs115454174	NA	NA	6:29411432	T	C	0.9075	++	0.0696331	0.00775816	-10.2978	2.82147e-19
rs34243448	ZSCAN9	0	6:28193102	A	C	0.08635	--	-0.0713284	0.00794846	10.0696	2.86288e-19
rs34295134	HIST1H2AL	4956	6:27828151	A	T	0.1055	--	-0.0644474	0.00718169	9.71505	2.86314e-19
rs13195728	HIST1H2BL	4151	6:27771106	T	C	0.911	++	0.0705118	0.007858	-10.0633	2.87884e-19
rs200952	HIST1H1B	1617	6:27836976	T	C	0.1055	--	-0.0644352	0.00718169	9.71635	2.9078e-19
rs34196306	ZNF184	0	6:27425644	C	G	0.08295	--	-0.0721731	0.00804494	10.0149	2.93185e-19
rs114963331	NA	NA	6:29461730	C	G	0.09265	--	-0.069599	0.00775816	10.2747	2.93642e-19
rs114882231	NA	NA	6:29463043	A	T	0.09385	--	-0.069599	0.00775816	10.279	2.93642e-19
rs200954	HIST1H3I	859	6:27838764	C	G	0.8945	++	0.0644089	0.00718169	-9.70895	3.00613e-19
rs72854513	PGBD1	0	6:28265954	A	T	0.9135	++	0.0705109	0.00786397	-10.0232	3.06562e-19
rs200948	HIST1H1B	0	6:27835272	T	C	0.8945	++	0.0643878	0.00718169	-9.71328	3.08716e-19
rs200948	HIST1H1B	0	6:27835272	T	C	0.8945	++	0.0643878	0.00718169	-9.71328	3.08716e-19
rs115474505	NA	NA	6:29442701	T	C	0.0928	--	-0.0695328	0.00775816	10.2653	3.1729e-19
rs114302878	NA	NA	6:29266483	A	G	0.0936	--	-0.0693493	0.00773805	10.2204	3.18484e-19
rs200490	HIST1H4K	2017	6:27796935	T	G	0.1055	--	-0.0643585	0.00718169	9.70485	3.20365e-19
rs13195047	BTN1A1	8111	6:26493384	T	G	0.17	--	-0.0527299	0.00588467	9.66027	3.23066e-19
rs138234416	ZNF165	55584	6:27992898	A	G	0.08645	--	-0.0716259	0.00799435	10.1286	3.2597e-19
rs200489	HIST1H4K	695	6:27798257	T	C	0.8945	++	0.0643259	0.00718169	-9.71091	3.33845e-19
rs56075693	ZSCAN31	2187	6:28290328	T	G	0.9135	++	0.0704299	0.00786397	-10.0186	3.36595e-19
rs34218844	ZSCAN31	1868	6:28290647	T	C	0.9135	++	0.0704299	0.00786397	-10.0172	3.36595e-19
rs200981	HIST1H2AL	0	6:27833174	A	G	0.894	++	0.0643144	0.00718169	-9.68884	3.38725e-19
rs200981	HIST1H2AL	0	6:27833174	A	G	0.894	++	0.0643144	0.00718169	-9.68884	3.38725e-19
rs114521513	NA	NA	6:29346329	A	G	0.8865	++	0.06355	0.00709706	-9.99571	3.41545e-19
rs200497	HIST1H4J	382	6:27792640	T	C	0.1055	--	-0.0643076	0.00718169	9.71296	3.41627e-19
rs200949	HIST1H1B	76	6:27835435	A	G	0.885	++	0.0626223	0.00699457	-9.64618	3.45962e-19
rs56189111	PGBD1	1647	6:28271973	A	C	0.08655	--	-0.070399	0.00786397	10.0163	3.48799e-19
rs34691223	PGBD1	0	6:28258208	A	C	0.08775	--	-0.0703383	0.007858	10.0142	3.51718e-19
rs115737389	NA	NA	6:29437033	T	C	0.0948	--	-0.0687098	0.00767684	10.2883	3.54581e-19
rs66868086	HIST1H2BO	4233	6:27865902	A	T	0.9145	++	0.0712012	0.00796038	-10.0085	3.73813e-19
rs13199649	HIST1H2BO	7123	6:27868792	T	C	0.0859	--	-0.0711399	0.00795446	9.99004	3.77393e-19
rs200953	HIST1H1B	1908	6:27837267	T	C	0.893	++	0.0641621	0.00717521	-9.65685	3.81543e-19
rs35848276	ZNF184	80199	6:27521096	T	C	0.0874	--	-0.0702951	0.00786397	10.0288	3.93131e-19
rs115350668	NA	NA	6:29432173	A	T	0.9075	++	0.0693443	0.00775816	-10.2496	3.95417e-19
rs201002	HIST1H2BN	1304	6:27808192	A	G	0.894	++	0.0641309	0.00717521	-9.66311	3.96841e-19
rs13204012	ZSCAN9	267	6:28201531	A	G	0.08645	--	-0.0710172	0.00794846	10.0404	4.08267e-19
rs200989	HIST1H2BN	9554	6:27816442	A	G	0.8945	++	0.0641624	0.00718169	-9.6723	4.10262e-19
rs13191786	PGBD1	7345	6:28277671	T	G	0.9135	++	0.0702968	0.00786986	-10.0228	4.1686e-19
rs200990	HIST1H2BN	8935	6:27815823	T	G	0.8945	++	0.0640844	0.00717521	-9.63463	4.20812e-19
rs67859638	ZNF391	0	6:27357978	A	G	0.9165	++	0.0718414	0.00804494	-9.97043	4.25953e-19
rs34150729	ZNF391	17068	6:27388754	T	C	0.916	++	0.0718181	0.00804494	-10.0238	4.37241e-19
rs13191227	NONE	NA	6:27390115	C	G	0.08385	--	-0.0718146	0.00804494	10.0206	4.39003e-19
rs34878803	PGBD1	0	6:28250179	T	C	0.9125	++	0.0701365	0.007858	-9.98288	4.43734e-19
rs853694	PGBD1	8774	6:28279100	A	T	0.8595	++	0.0565954	0.00634276	-9.52592	4.54489e-19
rs13205211	ZSCAN9	1792	6:28203056	T	G	0.9135	++	0.0708761	0.00794846	-10.0242	4.79282e-19
rs6905391	PGBD1	0	6:28262686	A	G	0.1405	--	-0.0565575	0.00634276	9.51524	4.79719e-19
rs13211507	PGBD1	0	6:28257377	T	C	0.912	++	0.0700492	0.007858	-9.97432	4.90552e-19
rs116819367	NA	NA	6:29484110	A	G	0.104	--	-0.0659449	0.00739903	10.2165	4.98299e-19
rs34396849	PGBD1	0	6:28250955	A	C	0.9125	++	0.0700314	0.007858	-9.97417	5.00672e-19
rs200977	HIST1H3J	3792	6:27854301	T	C	0.8955	++	0.0648059	0.00727203	-9.63069	5.02684e-19
rs175597	HIST1H2BN	3738	6:27810626	T	C	0.8945	++	0.0639905	0.00718169	-9.66254	5.09293e-19
rs17749927	LINC01012	0	6:27669976	A	G	0.912	++	0.0700549	0.00786397	-9.9974	5.18035e-19
rs13207689	ZNF391	0	6:27369704	C	G	0.9165	++	0.071649	0.00804494	-9.98581	5.28626e-19
rs115740431	NA	NA	6:29452136	T	G	0.9075	++	0.0690705	0.00775816	-10.2204	5.43838e-19
rs13202291	LINC01012	20856	6:27698857	A	G	0.912	++	0.0699473	0.007858	-9.97106	5.51397e-19
rs853678	ZSCAN31	0	6:28297313	A	T	0.141	--	-0.0564443	0.00634276	9.51686	5.63467e-19
rs853678	ZSCAN31	0	6:28297313	A	T	0.141	--	-0.0564443	0.00634276	9.51686	5.63467e-19
rs35501037	LOC100131289	8600	6:27739566	A	T	0.088	--	-0.0699805	0.00786397	10.0059	5.64163e-19
rs34661125	ZSCAN31	10621	6:28281894	A	G	0.08775	--	-0.0699229	0.007858	9.96215	5.67024e-19
rs34950484	PGBD1	8362	6:28278688	A	G	0.08775	--	-0.0699086	0.007858	9.95501	5.76419e-19
rs13196692	ZNF391	7433	6:27379119	T	C	0.084	--	-0.0715684	0.00804494	9.98244	5.78561e-19
rs61742093	OR2B2	0	6:27879982	A	G	0.913	++	0.0706948	0.00794846	-9.98024	5.88663e-19
rs61742093	OR2B2	0	6:27879982	A	G	0.913	++	0.0706948	0.00794846	-9.98024	5.88663e-19
rs853676	ZSCAN31	0	6:28299687	T	C	0.1415	--	-0.0564055	0.00634276	9.50422	5.95416e-19
rs200995	HIST1H2BN	6806	6:27813694	T	C	0.8945	++	0.0638527	0.00718169	-9.64727	6.05402e-19
rs13195636	ZNF184	68596	6:27509493	A	C	0.9125	++	0.069968	0.00786986	-10.0027	6.07647e-19
rs35016036	ZSCAN31	0	6:28314880	T	C	0.08675	--	-0.0699051	0.00786397	9.96283	6.14979e-19
rs116298852	NA	NA	6:29458241	A	G	0.9045	++	0.0681987	0.00767206	-10.2431	6.15317e-19
rs13193480	LINC01012	24560	6:27702561	A	G	0.912	++	0.0698938	0.00786397	-9.99005	6.23026e-19
rs115098188	NA	NA	6:29435355	T	C	0.906	++	0.0681851	0.00767206	-10.2289	6.25209e-19
rs557042	HIST1H4L	3840	6:27845129	T	C	0.1025	--	-0.0646282	0.00727203	9.59086	6.2652e-19
rs72847313	LOC100131289	0	6:27730082	T	C	0.08795	--	-0.0698856	0.00786397	9.98831	6.28914e-19
rs9368531	HIST1H2BM	208	6:27781872	C	G	0.106	--	-0.0638172	0.00718169	9.65509	6.32901e-19
rs200484	HIST1H2BL	0	6:27775674	A	G	0.903	++	0.0636386	0.00716198	-9.57063	6.35668e-19
rs200484	HIST1H2BL	0	6:27775674	A	G	0.903	++	0.0636386	0.00716198	-9.57063	6.35668e-19
rs71537559	ZNF204P	15823	6:27309779	C	G	0.08525	--	-0.0706739	0.00795446	9.9446	6.40288e-19
rs13193542	LINC01012	24424	6:27702425	T	G	0.0878	--	-0.069869	0.00786397	9.97819	6.40908e-19
rs853682	ZSCAN31	0	6:28295875	T	C	0.859	++	0.0563528	0.00634276	-9.4967	6.41633e-19
rs35037868	HIST1H2BL	16142	6:27759115	C	G	0.08495	--	-0.0707205	0.00796038	9.95832	6.44618e-19
rs2747054	HIST1H2BM	92	6:27783359	A	G	0.8945	++	0.0638007	0.00718169	-9.64667	6.461e-19
rs116066894	NA	NA	6:29283672	T	C	0.0928	--	-0.068785	0.00774317	10.1536	6.49014e-19
rs67998226	ZSCAN26	0	6:28238059	T	C	0.912	++	0.0697912	0.007858	-9.94712	6.59333e-19
rs115098787	NA	NA	6:29467719	A	G	0.0931	--	-0.0689007	0.00775816	10.2036	6.62286e-19
rs114356396	NA	NA	6:29484215	T	G	0.09275	--	-0.0689386	0.00776303	10.2214	6.66352e-19
rs140365013	ZNF184	82972	6:27523869	A	G	0.08785	--	-0.0698286	0.00786397	9.96956	6.71244e-19
rs17750747	LOC100131289	0	6:27730334	T	C	0.912	++	0.069813	0.00786397	-9.98511	6.8334e-19
rs17750424	LINC01012	23121	6:27701122	T	C	0.912	++	0.0698074	0.00786397	-9.96736	6.87702e-19
rs35744819	ZKSCAN3,ZSCAN31	0	6:28318331	T	G	0.08675	--	-0.0705559	0.00794846	9.99939	6.88874e-19
rs853679	ZSCAN31	0	6:28296863	A	C	0.1425	--	-0.0563016	0.00634276	9.49354	6.89886e-19
rs1936365	PGBD1	0	6:28268452	C	G	0.1405	--	-0.0562968	0.00634276	9.47506	6.94636e-19
rs853681	ZSCAN31	0	6:28296650	A	C	0.141	--	-0.0562858	0.00634276	9.48767	7.05508e-19
rs200996	HIST1H2BN	4940	6:27811828	A	G	0.106	--	-0.0637147	0.00718169	9.6259	7.19552e-19
rs13209332	ZNF184	79855	6:27520752	A	T	0.08785	--	-0.0697675	0.00786397	9.9627	7.19816e-19
rs10484399	ZNF184	93631	6:27534528	A	G	0.9115	++	0.0696984	0.007858	-9.94062	7.33205e-19
rs67014387	LOC285819	7129	6:26489866	A	T	0.832	++	0.0528757	0.00596154	-9.50527	7.34896e-19
rs34965299	ZNF184	80959	6:27521856	A	G	0.912	++	0.0696987	0.00786397	-9.96067	7.78583e-19
rs66785117	ZNF184	82401	6:27523298	T	G	0.912	++	0.0696987	0.00786397	-9.95697	7.78583e-19
rs66462181	HIST1H2BJ	8434	6:27091661	T	C	0.918	++	0.0734215	0.00828508	-9.8869	7.86618e-19
rs138291794	NA	NA	6:29480224	A	G	0.106	--	-0.0648383	0.0073172	10.1905	7.92479e-19
rs493161	HIST1H3J	7379	6:27850714	A	T	0.8975	++	0.0643936	0.00727203	-9.56253	8.37074e-19
rs7752448	ZSCAN31	0	6:28301099	A	G	0.899	++	0.0651126	0.00735584	-9.68408	8.60956e-19
rs200483	HIST1H2BL	433	6:27774824	A	G	0.106	--	-0.0635271	0.00718169	9.60198	9.09496e-19
rs115972880	NA	NA	6:29483620	A	T	0.8945	++	0.0646618	0.0073172	-10.162	9.83643e-19
rs370155	HIST1H2BM	49	6:27782031	T	G	0.8935	++	0.0634632	0.00718169	-9.60767	9.8494e-19
rs853685	ZSCAN31	3730	6:28288785	T	C	0.141	--	-0.0560137	0.00634276	9.46908	1.03637e-18
rs35030260	ZSCAN31	0	6:28305508	A	G	0.0868	--	-0.0694324	0.00786397	9.91524	1.05446e-18
rs13190888	ZSCAN31	6530	6:28285985	A	G	0.09085	--	-0.0689492	0.00781393	9.77391	1.10556e-18
rs200482	HIST1H2BL	1353	6:27773904	A	G	0.107	--	-0.0632893	0.00717521	9.57237	1.13909e-18
rs13195401	BTN2A1	0	6:26463574	T	G	0.0761	--	-0.0781796	0.00886377	10.0792	1.14323e-18
rs13195401	BTN2A1	0	6:26463574	T	G	0.0761	--	-0.0781796	0.00886377	10.0792	1.14323e-18
rs13198716	LOC105374988	7109	6:26582035	T	C	0.0823	--	-0.0710506	0.00805675	9.89013	1.15732e-18
rs200501	HIST1H4J	2961	6:27788942	T	C	0.106	--	-0.0632839	0.00718169	9.5815	1.23109e-18
rs200481	HIST1H2BL	1425	6:27773832	A	T	0.107	--	-0.0632536	0.00718169	9.58525	1.27835e-18
rs114702617	NA	NA	6:28682442	T	C	0.1175	--	-0.0614101	0.0069751	9.84445	1.31796e-18
rs13218875	OR2B2	3838	6:27884012	T	C	0.08895	--	-0.0689926	0.00783961	9.79504	1.36189e-18
rs13217619	ZSCAN31	0	6:28306671	T	C	0.912	++	0.0689677	0.00783961	-9.94006	1.401e-18
rs483143	HIST1H4L	5455	6:27846744	C	G	0.1025	--	-0.0639744	0.00727203	9.50667	1.40109e-18
rs200485	HIST1H2BL	0	6:27775697	C	G	0.107	--	-0.0631466	0.00718169	9.56647	1.45981e-18
rs56114371	POM121L2	2008	6:27274834	T	C	0.083	--	-0.0707585	0.00805088	9.82619	1.51015e-18
rs72843784	BTN1A1	2737	6:26498758	T	G	0.08295	--	-0.0714682	0.00813541	9.87266	1.56602e-18
rs200493	HIST1H4J	3160	6:27795418	A	G	0.1085	--	-0.0627537	0.00714834	9.49644	1.65265e-18
rs17693963	LOC100131289	19358	6:27710165	A	C	0.9055	++	0.0664319	0.00758059	-9.78885	1.89404e-18
rs67652222	LINC01012	75594	6:27586220	T	C	0.08775	--	-0.068861	0.007858	9.83338	1.89839e-18
rs149943	ZNF165	46094	6:28002388	A	G	0.1195	--	-0.0595683	0.00680085	9.47811	1.9708e-18
rs12129573	LINC01360	3487	1:73768366	A	C	0.373	++	0.0401083	0.00458049	-9.1654	2.0173e-18
rs115992577	NA	NA	6:30706361	A	T	0.1017	--	-0.0630104	0.00719946	9.9278	2.09434e-18
rs141062032	NA	NA	6:30699022	A	G	0.1195	--	-0.0622121	0.00711125	9.95545	2.16379e-18
rs34105070	LINC01012	101009	6:27560805	T	C	0.08775	--	-0.0687843	0.00786397	9.8505	2.19552e-18
rs13220495	BTN3A3	0	6:26441640	T	C	0.0829	--	-0.0711459	0.00813541	9.8571	2.22595e-18
rs116813346	NA	NA	6:29477414	T	C	0.105	--	-0.0646683	0.00739903	10.064	2.32898e-18
rs67234939	HCG11	2807	6:26530419	A	G	0.884	++	0.0603383	0.00690423	-9.51072	2.34523e-18
rs146561552	NA	NA	6:30708695	T	C	0.113	--	-0.0629062	0.00719946	9.91708	2.38052e-18
rs115844366	NA	NA	6:30709357	A	G	0.113	--	-0.0629062	0.00719946	9.91948	2.38052e-18
rs35072899	ZSCAN31	10974	6:28281541	T	C	0.0871	--	-0.0694503	0.00794846	9.84052	2.38159e-18
rs116575337	NA	NA	6:30764907	A	G	0.158	--	-0.0545363	0.00624163	9.90423	2.38313e-18
rs67340775	ZSCAN31	0	6:28304384	A	C	0.9125	++	0.068668	0.00786397	-9.84119	2.50263e-18
rs114630178	NA	NA	6:30796545	T	C	0.8675	++	0.0582569	0.00667876	-9.89752	2.71626e-18
rs13202775	LINC01012	96935	6:27564879	T	C	0.912	++	0.0685861	0.00786397	-9.82426	2.7438e-18
rs72845046	LINC01012	86546	6:27575268	A	T	0.08775	--	-0.0685739	0.00786397	9.81236	2.78174e-18
rs45527431	ABT1	0	6:26599509	A	G	0.9185	++	0.0716074	0.00821365	-9.7501	2.82932e-18
rs149990	ZNF165	50224	6:27998258	A	G	0.1185	--	-0.0593372	0.00680742	9.44315	2.86831e-18
rs192721587	NA	NA	6:28881064	A	T	0.0819	--	-0.0772997	0.00886922	9.60281	2.89485e-18
rs156743	OR2B6	41129	6:27967089	T	C	0.881	++	0.0592883	0.00680742	-9.44267	3.05589e-18
rs149949	ZNF165	36966	6:28011516	T	C	0.88	++	0.0593005	0.00681389	-9.45803	3.2354e-18
rs41266839	BTN3A1	0	6:26409890	C	G	0.08235	--	-0.0708008	0.00813541	9.79268	3.23809e-18
rs41266839	BTN3A1	0	6:26409890	C	G	0.08235	--	-0.0708008	0.00813541	9.79268	3.23809e-18
rs142689608	NA	NA	6:30701092	T	C	0.1135	--	-0.0626145	0.00719946	9.87209	3.40436e-18
rs55834529	HIST1H2BJ	27553	6:27072542	A	G	0.9165	++	0.0707354	0.00813541	-9.81035	3.47577e-18
rs114476325	NA	NA	6:29546799	A	G	0.111	--	-0.0627419	0.00721692	9.97308	3.50718e-18
rs116091730	NA	NA	6:30603519	A	G	0.111	--	-0.0633051	0.00728753	9.84408	3.72887e-18
rs72839445	PRSS16	25287	6:27249686	A	G	0.08265	--	-0.0706579	0.00813541	9.75437	3.77962e-18
rs75782365	BTN3A1	0	6:26408551	T	G	0.9175	++	0.0706082	0.00813541	-9.79099	3.98842e-18
rs68188794	ZSCAN16-AS1	8796	6:28080777	T	C	0.926	++	0.0930933	0.0107285	-9.95532	4.05697e-18
rs10890032	LINC01360	0	1:73789324	T	C	0.3725	++	0.0396802	0.00457346	-9.07267	4.09202e-18
rs114658079	NA	NA	6:29548089	A	G	0.112	--	-0.0618904	0.00713491	9.92583	4.16072e-18
rs150900472	LINC01623	28377	6:28799025	T	C	0.0865	--	-0.0721648	0.00832235	9.87775	4.27569e-18
rs13207082	POM121L2	25463	6:27251379	A	G	0.9175	++	0.0697908	0.00805088	-9.71886	4.37029e-18
rs114071887	NA	NA	6:29342775	A	G	0.09505	--	-0.0664084	0.00766232	9.83679	4.44123e-18
rs192804591	LOC100131289	0	6:27729706	A	T	0.06605	--	-0.100804	0.0116327	9.10382	4.48974e-18
rs9379850	BTN3A2	22330	6:26343057	C	G	0.844	++	0.053479	0.00617502	-9.38909	4.6954e-18
rs1160682	LINC01360	12004	1:73816564	T	C	0.6285	--	-0.0396661	0.00458049	9.07012	4.72683e-18
rs35949109	ZNF165	22556	6:28025926	T	C	0.8805	++	0.0589437	0.00680742	-9.41694	4.76986e-18
rs116094931	NA	NA	6:28949960	T	C	0.9125	++	0.0713052	0.00824364	-9.86742	5.16231e-18
rs115972216	NA	NA	6:30596421	A	G	0.111	--	-0.0630208	0.00728753	9.80406	5.25159e-18
rs150213441	NA	NA	6:30566407	A	G	0.889	++	0.0630113	0.00729122	-9.78272	5.51961e-18
rs114507210	NA	NA	6:28684183	T	G	0.1505	--	-0.053761	0.00622241	9.94038	5.62596e-18
rs149543464	NONE	NA	6:30400763	A	G	0.1095	--	-0.0639134	0.0074009	9.88785	5.82694e-18
rs149543464	NONE	NA	6:30400763	A	G	0.1095	--	-0.0639134	0.0074009	9.88785	5.82694e-18
rs149543464	NONE	NA	6:30400763	A	G	0.1095	--	-0.0639134	0.0074009	9.88785	5.82694e-18
rs149543464	HLA-E	56420	6:30400763	A	G	0.1095	--	-0.0639134	0.0074009	9.88785	5.82694e-18
rs149543464	NONE	NA	6:30400763	A	G	0.1095	--	-0.0639134	0.0074009	9.88785	5.82694e-18
rs149543464	NONE	NA	6:30400763	A	G	0.1095	--	-0.0639134	0.0074009	9.88785	5.82694e-18
rs149543464	NONE	NA	6:30400763	A	G	0.1095	--	-0.0639134	0.0074009	9.88785	5.82694e-18
rs147832357	NA	NA	6:30741226	T	C	0.177	--	-0.0517812	0.00599726	9.89765	5.91668e-18
rs138316504	NA	NA	6:30741305	C	G	0.177	--	-0.0517812	0.00599726	9.90578	5.91668e-18
rs401763	HIST1H2AJ	294	6:27782528	T	C	0.895	++	0.0636144	0.00736964	-9.60761	6.03108e-18
rs35768595	MIR3143	26437	6:27141904	T	C	0.0837	--	-0.0694195	0.00805088	9.71033	6.54545e-18
rs9366654	BTN3A2	0	6:26377028	A	G	0.109	--	-0.0608671	0.0070717	9.33526	7.49115e-18
rs116667166	NA	NA	6:30611350	A	C	0.112	--	-0.0619867	0.00720307	9.7683	7.59242e-18
rs67777156	ZNF322	900	6:26633711	A	T	0.0832	--	-0.0699572	0.00812936	9.65271	7.59855e-18
rs3799383	BTN1A1	96	6:26510748	T	C	0.1165	--	-0.0594064	0.00690423	9.38461	7.67573e-18
rs116823721	NA	NA	6:30708955	T	C	0.1105	--	-0.061905	0.00719946	9.77627	8.07271e-18
rs115211595	NA	NA	6:30644137	T	C	0.889	++	0.0619327	0.00720307	-9.75933	8.10439e-18
rs57440165	GUSBP2	0	6:26843517	A	C	0.9145	++	0.0705051	0.00820112	-9.61515	8.18272e-18
rs68072215	BTN3A2	0	6:26377927	T	C	0.8915	++	0.0607524	0.0070717	-9.31292	8.62785e-18
rs113261463	NA	NA	6:26376314	A	G	0.8915	++	0.0608591	0.00708489	-9.34761	8.69842e-18
rs66488313	ZNF322	3043	6:26631568	T	G	0.08295	--	-0.069874	0.00813541	9.64229	8.78259e-18
rs202906	ZNF165	36830	6:28011652	T	C	0.8795	++	0.0585201	0.00681389	-9.35106	8.82268e-18
rs114866699	NA	NA	6:30441303	T	C	0.1105	--	-0.0625529	0.00728379	9.77773	8.85265e-18
rs35400317	ABT1	3896	6:26593275	T	C	0.08295	--	-0.0698492	0.00813541	9.65394	9.01832e-18
rs12174639	BTN3A2	0	6:26373121	A	G	0.1085	--	-0.0608198	0.00708489	9.34154	9.12831e-18
rs9366655	BTN3A2	0	6:26377385	C	G	0.8915	++	0.0606778	0.0070717	-9.31407	9.45682e-18
rs12176129	BTN1A1	4288	6:26514940	T	C	0.1155	--	-0.059236	0.00690423	9.35313	9.51518e-18
rs2073529	BTN3A2	0	6:26375159	A	G	0.892	++	0.0607673	0.00708489	-9.33396	9.73575e-18
rs3757138	BTN3A2	0	6:26376103	A	G	0.8915	++	0.0607542	0.00708489	-9.32867	9.89377e-18
rs13216828	BTN3A2	0	6:26373507	A	G	0.1085	--	-0.0607163	0.00708489	9.33407	1.03635e-17
rs13216828	BTN3A2	0	6:26373507	A	G	0.1085	--	-0.0607163	0.00708489	9.33407	1.03635e-17
rs13201782	ZNF322	0	6:26651053	A	T	0.0832	--	-0.0696619	0.00812936	9.60618	1.04235e-17
rs2073530	BTN3A2	0	6:26375243	T	C	0.8915	++	0.0607083	0.00708489	-9.32967	1.04663e-17
rs66827971	BTN3A2	0	6:26365766	T	C	0.899	++	0.0649229	0.00757793	-9.24247	1.05881e-17
rs9393727	BTN1A1	1484	6:26500011	C	G	0.885	++	0.0591465	0.00690423	-9.32285	1.06491e-17
rs2073531	BTN3A2	0	6:26375256	A	G	0.8915	++	0.0606926	0.00708489	-9.32787	1.06701e-17
rs1977	BTN3A2	0	6:26377546	A	G	0.891	++	0.0605679	0.0070717	-9.29585	1.08239e-17
rs2295593	BTN1A1	0	6:26501768	T	C	0.1155	--	-0.0591334	0.00690423	9.33918	1.08265e-17
rs34662244	ZSCAN12P1	10388	6:28073881	A	G	0.0897	--	-0.0668642	0.00780729	9.3796	1.08715e-17
rs9379882	BTN1A1	424	6:26511076	T	C	0.1155	--	-0.0591013	0.00690423	9.3291	1.12713e-17
rs114755264	NA	NA	6:30656828	C	G	0.888	++	0.0616571	0.00720307	-9.72923	1.13031e-17
rs1978	BTN3A2	0	6:26377573	A	T	0.1085	--	-0.060523	0.0070717	9.29148	1.14372e-17
rs16901784	HMGN4	8269	6:26555433	A	C	0.115	--	-0.0590895	0.00690423	9.33026	1.144e-17
rs9358937	BTN3A2	0	6:26374274	C	G	0.8915	++	0.0606322	0.00708489	-9.31732	1.14883e-17
rs116295105	NA	NA	6:30652781	T	C	0.112	--	-0.0616422	0.00720307	9.73209	1.15069e-17
rs67092078	HIST1H2BJ	45323	6:27054772	A	G	0.08465	--	-0.0688948	0.00805088	9.65895	1.15423e-17
rs2073527	BTN3A2	0	6:26374978	T	C	0.8915	++	0.0605971	0.00708489	-9.31494	1.19935e-17
rs9393715	BTN3A2	0	6:26375645	A	G	0.1085	--	-0.0605932	0.00708489	9.3103	1.205e-17
rs139240070	NA	NA	6:30783579	A	G	0.1145	--	-0.061007	0.00713491	9.63558	1.22557e-17
rs6684973	LINC01360	0	1:73801632	A	G	0.3735	++	0.0391618	0.00458049	-8.95977	1.2341e-17
rs35565446	MIR3143	29874	6:27145341	T	C	0.08445	--	-0.0687775	0.00804494	9.61373	1.23979e-17
rs12174631	BTN3A2	0	6:26373150	T	C	0.1085	--	-0.0605627	0.00708489	9.30783	1.25078e-17
rs12174631	BTN3A2	0	6:26373150	T	C	0.1085	--	-0.0605627	0.00708489	9.30783	1.25078e-17
rs115339255	NA	NA	6:30650026	A	G	0.1065	--	-0.061571	0.00720307	9.70819	1.25372e-17
rs115420460	NA	NA	6:30618906	A	G	0.888	++	0.0615454	0.00720307	-9.72677	1.29292e-17
rs9348716	BTN3A2	0	6:26375658	A	G	0.108	--	-0.0605353	0.00708489	9.30466	1.29338e-17
rs188015	OR2B2	1517	6:27877446	A	T	0.1185	--	-0.0589236	0.00689774	9.30018	1.31398e-17
rs12174623	BTN3A2	0	6:26373086	T	C	0.1085	--	-0.0605048	0.00708489	9.30458	1.34249e-17
rs12174602	BTN3A2	0	6:26372827	T	C	0.1085	--	-0.0604295	0.00708489	9.29201	1.47179e-17
rs12176317	BTN3A2	0	6:26372786	A	G	0.892	++	0.060411	0.00708489	-9.2925	1.50531e-17
rs115554344	NA	NA	6:30723169	A	G	0.877	++	0.0611938	0.00717682	-9.75669	1.50724e-17
rs116591807	NA	NA	6:30381596	T	C	0.8905	++	0.0623653	0.0073158	-9.77704	1.53146e-17
rs17720293	ZKSCAN4	0	6:28214698	T	C	0.106	--	-0.0614281	0.00720668	9.52524	1.54442e-17
rs9379864	BTN3A2	0	6:26372584	A	G	0.1085	--	-0.0603804	0.00708489	9.28191	1.56254e-17
rs80264589	LINC00240	0	6:26927602	A	G	0.08415	--	-0.0690616	0.00810439	9.4817	1.57491e-17
rs9379863	BTN3A2	0	6:26372427	A	G	0.8915	++	0.0603494	0.00708489	-9.27493	1.62282e-17
rs10456362	ZKSCAN4	0	6:28221816	A	G	0.1365	--	-0.0547862	0.00643306	9.22822	1.64662e-17
rs1979	BTN3A2	0	6:26377591	T	G	0.116	--	-0.0601942	0.0070717	9.22449	1.70996e-17
rs6920256	HMGN4	771	6:26537801	A	G	0.113	--	-0.0594204	0.00698142	9.2975	1.72127e-17
rs66823108	BTN3A2	0	6:26377939	A	G	0.109	--	-0.0608242	0.00714834	9.2704	1.75666e-17
rs115938288	NA	NA	6:29372323	A	G	0.9045	++	0.0672324	0.00790367	-9.6701	1.79302e-17
rs115434497	NA	NA	6:29519554	T	G	0.0941	--	-0.0660274	0.00776303	9.84926	1.81021e-17
rs9393713	BTN3A2	0	6:26373678	A	G	0.107	--	-0.0602567	0.00708489	9.26047	1.81656e-17
rs6901575	PGBD1	0	6:28250984	A	G	0.1365	--	-0.0547325	0.00643963	9.23168	1.90699e-17
rs2799077	ZSCAN26	191	6:28234597	T	C	0.1375	--	-0.0546051	0.00642638	9.20101	1.94504e-17
rs114495688	NA	NA	6:30418966	A	C	0.1065	--	-0.0621622	0.0073158	9.76775	1.9459e-17
rs9379871	BTN3A2	0	6:26375854	C	G	0.8895	++	0.0601398	0.00707835	-9.28357	1.95726e-17
rs71206067	GUSBP2	0	6:26903379	T	C	0.0836	--	-0.0690094	0.00812324	9.49167	1.97417e-17
rs71557378	GUSBP2	0	6:26903585	T	G	0.9135	++	0.067553	0.00795446	-9.5325	2.02279e-17
rs116127852	NA	NA	6:30378408	T	C	0.89	++	0.0621081	0.0073158	-9.74988	2.07377e-17
rs114656060	NA	NA	6:30432177	A	C	0.11	--	-0.0620959	0.0073158	9.75628	2.1036e-17
rs58825580	BTN3A2	0	6:26365679	T	G	0.8845	++	0.0585968	0.00690423	-9.26581	2.11877e-17
rs1679732	ZKSCAN4	0	6:28221264	A	G	0.8625	++	0.0545408	0.00642638	-9.18126	2.11998e-17
rs115984917	NA	NA	6:30761572	T	C	0.114	--	-0.0607916	0.00716482	9.66481	2.16216e-17
rs72841536	BTN3A2	0	6:26378288	A	T	0.1085	--	-0.0600564	0.00707835	9.23704	2.16607e-17
rs116388955	NA	NA	6:30723781	A	G	0.114	--	-0.0608832	0.00717682	9.69569	2.18876e-17
rs34816374	LINC00240	0	6:26949672	A	G	0.9135	++	0.067402	0.00794846	-9.50977	2.25435e-17
rs115219874	NA	NA	6:30746367	T	C	0.114	--	-0.060802	0.00717288	9.6782	2.31766e-17
rs35869525	LINC00240	0	6:26946687	T	C	0.0862	--	-0.0673687	0.00794846	9.50594	2.33682e-17
rs1778511	NKAPL	675	6:28229411	A	G	0.8625	++	0.0544433	0.00642638	-9.17267	2.41525e-17
rs1778508	NKAPL	1145	6:28229881	T	C	0.8625	++	0.0544411	0.00642638	-9.16484	2.42252e-17
rs116332154	NA	NA	6:30769273	A	G	0.116	--	-0.0597421	0.00705249	9.55791	2.43146e-17
rs72841509	BTN3A2	0	6:26368279	A	G	0.11	--	-0.0600161	0.00708489	9.25648	2.43296e-17
rs2743555	ZSCAN26	0	6:28241081	A	G	0.1375	--	-0.0544222	0.00642638	9.17094	2.4845e-17
rs142164749	NA	NA	6:30536872	A	T	0.1115	--	-0.061787	0.00729846	9.58405	2.54495e-17
rs9393714	BTN3A2	0	6:26373740	T	G	0.106	--	-0.0599707	0.00708489	9.2344	2.57073e-17
rs12173854	BTN3A2	0	6:26371679	A	G	0.891	++	0.0599483	0.00708489	-9.23249	2.64121e-17
rs34878490	BTN3A2	0	6:26370572	T	C	0.1095	--	-0.0598904	0.00707835	9.2067	2.64938e-17
rs34878490	BTN3A2	0	6:26370572	T	C	0.1095	--	-0.0598904	0.00707835	9.2067	2.64938e-17
rs115704239	NA	NA	6:30409249	T	C	0.8895	++	0.0618985	0.0073158	-9.73202	2.65226e-17
rs114295915	NA	NA	6:29526562	A	G	0.09425	--	-0.0649888	0.00768155	9.79215	2.66523e-17
rs115014288	NA	NA	6:29523957	A	G	0.9055	++	0.0649881	0.00768155	-9.79907	2.66725e-17
rs115923370	NA	NA	6:28700352	T	G	0.151	--	-0.0526249	0.00622241	9.74208	2.73573e-17
rs116027703	NA	NA	6:30495860	A	G	0.8895	++	0.0624654	0.00738662	-9.59744	2.75376e-17
rs66975207	LINC00240	0	6:26942146	A	C	0.9155	++	0.0680235	0.00804494	-9.49985	2.7804e-17
rs116594362	NA	NA	6:28689672	A	C	0.8485	++	0.0525891	0.00622241	-9.78049	2.87399e-17
rs1679709	NKAPL	0	6:28228342	A	G	0.1375	--	-0.0543095	0.00642638	9.14949	2.88769e-17
rs1679709	NKAPL	0	6:28228342	A	G	0.1375	--	-0.0543095	0.00642638	9.14949	2.88769e-17
rs139597191	NA	NA	6:30722267	A	C	0.1135	--	-0.0606244	0.00717682	9.64895	2.98262e-17
rs2799079	ZSCAN26	0	6:28235176	A	C	0.8625	++	0.0542838	0.00642638	-9.15232	2.98812e-17
rs60882115	GUSBP2	0	6:26909096	C	G	0.9145	++	0.0677923	0.00802664	-9.45115	3.0167e-17
rs11965538	ZSCAN26	0	6:28239915	A	G	0.1375	--	-0.0542629	0.00642638	9.14452	3.07271e-17
rs11965538	UNKNOWN	0	6:28239915	A	G	0.1375	--	-0.0542629	0.00642638	9.14452	3.07271e-17
rs9393712	BTN3A2	0	6:26371000	C	G	0.109	--	-0.0598183	0.00708489	9.21028	3.09097e-17
rs4571923	LINC01360	35291	1:73736562	A	G	0.488	++	0.037122	0.00440004	-8.78063	3.26305e-17
rs28551159	BTN3A2	0	6:26376368	A	G	0.8935	++	0.0606599	0.00719436	-9.23896	3.41018e-17
rs71559050	HIST1H4K	1536	6:27797416	A	C	0.08555	--	-0.0688544	0.00816837	9.3935	3.47445e-17
rs116424673	NA	NA	6:28800344	A	C	0.911	++	0.069376	0.00823187	-9.60886	3.52407e-17
rs115548483	NA	NA	6:30919391	A	G	0.1345	--	-0.0559783	0.00664241	9.52804	3.53408e-17
rs114698418	NA	NA	6:29521445	T	C	0.111	--	-0.0647303	0.00768155	9.74224	3.55467e-17
rs35307327	BTN3A2	0	6:26370474	T	C	0.109	--	-0.0596995	0.00708489	9.20224	3.56741e-17
rs7523829	LINC01360	13736	1:73758117	A	G	0.49	++	0.0370742	0.00440004	-8.76336	3.5808e-17
rs34436535	BTN3A2	0	6:26370365	C	G	0.109	--	-0.0596834	0.00708489	9.19815	3.63742e-17
rs116198969	NA	NA	6:30717258	T	C	0.111	--	-0.0614208	0.00729122	9.60884	3.64025e-17
rs1419183	ZSCAN26	0	6:28242794	A	C	0.863	++	0.0541327	0.00642638	-9.12953	3.65364e-17
rs115224975	NA	NA	6:30780568	T	C	0.116	--	-0.0594036	0.00705249	9.51294	3.66722e-17
rs13218591	BTN3A2	0	6:26376832	T	C	0.7085	++	0.0410336	0.00487159	-9.02	3.6685e-17
rs68112369	BTN3A2	0	6:26365759	T	C	0.8995	++	0.063807	0.00757793	-9.05769	3.76157e-17
rs34546498	LINC00240	0	6:26961280	T	C	0.08245	--	-0.0693573	0.00823779	9.47582	3.7839e-17
rs116209729	NA	NA	6:30796659	A	G	0.884	++	0.0593285	0.00704813	-9.49406	3.84238e-17
rs9358936	BTN3A2	0	6:26370657	A	G	0.8915	++	0.0596351	0.00708489	-9.19255	3.8554e-17
rs9358936	BTN3A2	0	6:26370657	A	G	0.8915	++	0.0596351	0.00708489	-9.19255	3.8554e-17
rs9348712	BTN3A2	0	6:26366511	A	T	0.109	--	-0.0596225	0.00708489	9.19121	3.91427e-17
rs9393710	BTN3A2	0	6:26367833	A	G	0.891	++	0.0595783	0.00708489	-9.18438	4.12825e-17
rs9358935	BTN3A2	0	6:26369587	A	G	0.891	++	0.0595733	0.00708489	-9.19006	4.15283e-17
rs151190423	NA	NA	6:30792117	C	G	0.116	--	-0.0592579	0.00704813	9.48204	4.18486e-17
rs13201294	LINC01012	105673	6:27556141	A	T	0.897	++	0.0625338	0.0074395	-9.16068	4.25521e-17
rs9379857	BTN3A2	0	6:26367654	C	G	0.109	--	-0.0595269	0.00708489	9.18166	4.39146e-17
rs9379859	BTN3A2	0	6:26369549	T	C	0.1095	--	-0.0594964	0.00708489	9.17136	4.55506e-17
rs9358932	BTN3A2	2682	6:26362705	T	C	0.109	--	-0.0594265	0.00707835	9.14177	4.63768e-17
rs9379856	BTN3A2	0	6:26366836	A	C	0.891	++	0.0594813	0.00708489	-9.17678	4.63848e-17
rs149535518	NA	NA	6:30395196	T	C	0.8885	++	0.0613615	0.00730899	-9.63509	4.64549e-17
rs9379855	BTN3A2	457	6:26364930	T	C	0.891	++	0.0594239	0.00707835	-9.14128	4.6522e-17
rs9393711	BTN3A2	0	6:26370659	T	C	0.109	--	-0.0594547	0.00708489	9.15654	4.78944e-17
rs9393711	BTN3A2	0	6:26370659	T	C	0.109	--	-0.0594547	0.00708489	9.15654	4.78944e-17
rs115843211	NA	NA	6:30735979	T	C	0.121	--	-0.0587171	0.0069975	9.59676	4.81412e-17
rs9357006	BTN3A2	759	6:26364628	A	C	0.891	++	0.0594195	0.00708489	-9.15846	4.99575e-17
rs114065824	NA	NA	6:30515043	T	C	0.888	++	0.0604846	0.00721362	-9.50477	5.0823e-17
rs9358934	BTN3A2	1632	6:26363755	C	G	0.109	--	-0.0594052	0.00708489	9.15716	5.08259e-17
rs16891725	LOC285819	0	6:26479150	T	C	0.1105	--	-0.0592867	0.0070717	9.16012	5.1307e-17
rs28362606	BTN3A2	0	6:26365586	T	C	0.891	++	0.0593618	0.00708489	-9.16106	5.35389e-17
rs116260619	NA	NA	6:30447674	A	C	0.889	++	0.0611849	0.00730552	-9.55562	5.51498e-17
rs115124407	NA	NA	6:30913458	A	G	0.1335	--	-0.055628	0.00664241	9.47806	5.5376e-17
rs35304979	BTN3A2	9040	6:26356347	A	C	0.109	--	-0.059277	0.00707835	9.1159	5.55027e-17
rs9358930	BTN3A2	8376	6:26357011	T	C	0.1095	--	-0.059277	0.00707835	9.12313	5.55027e-17
rs115768894	NA	NA	6:30508956	A	G	0.111	--	-0.0604094	0.00721362	9.49217	5.55319e-17
rs9393703	BTN3A2	8436	6:26356951	T	C	0.891	++	0.0592737	0.00707835	-9.12324	5.57215e-17
rs9379852	BTN3A2	8109	6:26357278	A	G	0.891	++	0.0592577	0.00707835	-9.11902	5.67976e-17
rs9379853	BTN3A2	7752	6:26357635	A	G	0.891	++	0.0592577	0.00707835	-9.12055	5.67976e-17
rs116239366	NA	NA	6:30784068	T	C	0.125	--	-0.0575403	0.00687412	9.50081	5.73389e-17
rs149067179	NA	NA	6:30743729	A	G	0.114	--	-0.06023	0.00719581	9.58437	5.75463e-17
rs9379854	BTN3A2	2533	6:26362854	T	C	0.891	++	0.0593	0.00708489	-9.14564	5.76551e-17
rs34550936	BTN3A2	3402	6:26361985	A	G	0.891	++	0.0592698	0.00708489	-9.14073	5.97823e-17
rs9393707	BTN3A2	2901	6:26362486	T	C	0.891	++	0.0592698	0.00708489	-9.13679	5.97823e-17
rs9393708	BTN3A2	2744	6:26362643	T	C	0.891	++	0.0592698	0.00708489	-9.14042	5.97823e-17
rs116121202	NA	NA	6:30385746	C	G	0.89	++	0.061909	0.0074009	-9.6462	6.00826e-17
rs71557334	BTN3A2	0	6:26365913	T	G	0.109	--	-0.0592517	0.00708489	9.13638	6.10887e-17
rs35934643	BTN3A2	10293	6:26355094	A	G	0.109	--	-0.0591726	0.00707835	9.10925	6.28993e-17
rs116472565	NA	NA	6:30920124	A	G	0.1335	--	-0.055521	0.00664241	9.45624	6.34867e-17
rs9379851	BTN3A2	10607	6:26354780	A	C	0.8905	++	0.0591461	0.00707835	-9.10361	6.49231e-17
rs9393706	BTN3A2	3887	6:26361500	A	G	0.109	--	-0.0591909	0.00708489	9.13178	6.56986e-17
rs72836482	BTN3A2	6146	6:26359241	A	T	0.891	++	0.0591886	0.00708489	-9.1228	6.58789e-17
rs34622023	BTN3A2	3268	6:26362119	A	T	0.891	++	0.0591886	0.00708489	-9.12847	6.58789e-17
rs9366653	BTN3A2	11140	6:26354247	A	G	0.109	--	-0.0591298	0.00707835	9.10164	6.61996e-17
rs9348709	BTN3A2	5076	6:26360311	A	G	0.109	--	-0.0591605	0.00708489	9.12274	6.81298e-17
rs71559038	LINC01012	20825	6:27640989	A	G	0.9155	++	0.0688962	0.0082518	-9.29469	6.87079e-17
rs139885682	NA	NA	6:30730482	T	G	0.141	--	-0.0545725	0.00653892	9.68576	7.07374e-17
rs9393705	BTN3A2	4376	6:26361011	A	G	0.109	--	-0.0591187	0.00708489	9.12301	7.16185e-17
rs34064842	LINC01012	10624	6:27688625	T	G	0.08545	--	-0.0681528	0.00816837	9.28407	7.21261e-17
rs9393704	BTN3A2	6612	6:26358775	T	C	0.891	++	0.0590993	0.00708489	-9.11545	7.32954e-17
rs10484439	HIST1H4H	24181	6:26309908	A	G	0.08085	--	-0.0679077	0.00814138	9.31927	7.3633e-17
rs67509210	BTN3A2	11287	6:26354100	T	G	0.109	--	-0.0590887	0.00708489	9.12266	7.42267e-17
rs35162296	HIST1H4H	32535	6:26318262	T	C	0.08055	--	-0.0678383	0.00814138	9.31721	7.91302e-17
rs115278228	NA	NA	6:30731401	A	T	0.859	++	0.0544647	0.00653892	-9.68161	8.13121e-17
rs6424545	LINC01360	0	1:73773048	T	C	0.392	++	0.0373929	0.00449027	-8.65943	8.25499e-17
rs115644356	NA	NA	6:30416456	A	G	0.89	++	0.0609368	0.00731914	-9.59799	8.3844e-17
rs4593766	LINC01360	0	1:73773043	T	C	0.3915	++	0.0374156	0.00449712	-8.68687	8.80273e-17
rs139807865	NA	NA	6:30743864	T	G	0.8835	++	0.0588884	0.00708136	-9.46297	9.09975e-17
rs148072391	NA	NA	6:30761132	T	C	0.1225	--	-0.0573925	0.00690207	9.53332	9.15506e-17
rs114392697	NA	NA	6:29559238	T	C	0.903	++	0.0631899	0.00759968	-9.6914	9.1899e-17
rs13212318	LINC01012	10840	6:27688841	A	C	0.9145	++	0.0679647	0.00817509	-9.28759	9.2817e-17
rs115355499	NA	NA	6:29659255	A	C	0.09725	--	-0.0638239	0.00768155	9.64414	9.67397e-17
rs35715914	LINC01012	69811	6:27592003	T	C	0.0853	--	-0.0679151	0.00817509	9.27304	9.7688e-17
rs115559348	NA	NA	6:30721143	T	C	0.1165	--	-0.058879	0.00708912	9.52752	9.9363e-17
rs114917178	NA	NA	6:30760232	A	T	0.879	++	0.0580842	0.00699368	-9.5408	9.96149e-17
rs12128495	LINC01360	4266	1:73767587	T	C	0.392	++	0.0373475	0.00449712	-8.65573	1.0002e-16
rs11210202	LINC01360	4789	1:73767064	C	G	0.608	--	-0.0373432	0.00449712	8.6592	1.00822e-16
rs13215275	LINC01012	14305	6:27647509	T	G	0.0854	--	-0.0678776	0.00817509	9.27278	1.01531e-16
rs13210634	LINC01012	15322	6:27646492	A	G	0.9145	++	0.0678756	0.00817509	-9.2689	1.01737e-16
rs115031234	NA	NA	6:30758371	C	G	0.878	++	0.057332	0.00690585	-9.49723	1.02414e-16
rs56405707	LINC01012	21568	6:27640246	A	G	0.0854	--	-0.0678359	0.00817509	9.26455	1.05984e-16
rs115203830	NA	NA	6:29549653	C	G	0.9035	++	0.0630604	0.00759968	-9.66536	1.06085e-16
rs72845070	LINC01012	0	6:27668300	A	C	0.915	++	0.0684707	0.0082518	-9.24814	1.0618e-16
rs9379858	BTN3A2	0	6:26367689	T	C	0.891	++	0.0587268	0.00707835	-9.00628	1.0706e-16
rs56401801	VN1R10P	7771	6:27301512	A	T	0.08195	--	-0.0699543	0.00843227	9.25813	1.07656e-16
rs144969912	LINC01012	44971	6:27616843	T	C	0.0854	--	-0.0678031	0.00817509	9.2636	1.09624e-16
rs114323122	NA	NA	6:30762238	A	G	0.878	++	0.0572761	0.00690585	-9.50314	1.09643e-16
rs34432857	LINC01012	7824	6:27685825	A	G	0.0855	--	-0.0677387	0.00816837	9.23444	1.10605e-16
rs114441250	NA	NA	6:30725841	T	C	0.1165	--	-0.0587835	0.00708912	9.51409	1.11298e-16
rs34543938	LINC01012	37174	6:27624640	A	G	0.9145	++	0.0677841	0.00817509	-9.26407	1.11785e-16
rs116503526	NA	NA	6:30758664	A	C	0.878	++	0.0572463	0.00690585	-9.48856	1.13693e-16
rs141342723	LINC01012	39730	6:27622084	T	C	0.9145	++	0.067703	0.00816837	-9.24731	1.14747e-16
rs11210201	LINC01360	5422	1:73766431	T	G	0.392	++	0.037274	0.00449712	-8.64376	1.14765e-16
rs34038546	LINC01012	54154	6:27607660	A	C	0.0854	--	-0.067748	0.00817509	9.25828	1.16018e-16
rs71557332	BTN3A2	8534	6:26356853	T	C	0.1095	--	-0.0586567	0.00707835	9.01257	1.16351e-16
rs114722608	NA	NA	6:29223493	C	G	0.09075	--	-0.0676348	0.00816453	9.49858	1.19124e-16
rs34409918	LINC01012	7347	6:27685348	A	G	0.9145	++	0.0677208	0.00817509	-9.26253	1.19301e-16
rs9986596	ZKSCAN4	0	6:28219661	A	G	0.1365	--	-0.0532862	0.00643306	8.98959	1.19926e-16
rs9986596	ZKSCAN4	0	6:28219661	A	G	0.1365	--	-0.0532862	0.00643306	8.98959	1.19926e-16
rs13212093	LINC01012	55098	6:27606716	T	C	0.08545	--	-0.0677152	0.00817509	9.24703	1.19996e-16
rs115870917	NA	NA	6:29607101	T	C	0.9025	++	0.0629456	0.00759968	-9.62278	1.20454e-16
rs2235251	BTN2A3P	1166	6:26431982	T	C	0.108	--	-0.0586641	0.00708489	9.06153	1.22994e-16
rs115535550	NA	NA	6:30899650	A	G	0.134	--	-0.0549904	0.00664241	9.41699	1.24549e-16
rs9379875	BTN3A3	0	6:26444732	T	C	0.108	--	-0.0592901	0.00716198	9.08333	1.24785e-16
rs140735808	NA	NA	6:30759489	A	G	0.878	++	0.05715	0.00690585	-9.46905	1.27818e-16
rs114115252	NA	NA	6:30899195	A	G	0.134	--	-0.0549683	0.00664241	9.43606	1.28067e-16
rs138301839	NA	NA	6:30760276	T	C	0.122	--	-0.057148	0.00690585	9.4678	1.28126e-16
rs115744110	NA	NA	6:30760725	A	G	0.122	--	-0.057148	0.00690585	9.47083	1.28126e-16
rs1475063	LINC01360	0	1:73773255	A	G	0.392	++	0.0371572	0.00449027	-8.61553	1.28417e-16
rs114241677	NA	NA	6:30781301	T	C	0.876	++	0.056878	0.00687412	-9.38126	1.29291e-16
rs1475062	LINC01360	0	1:73773189	A	G	0.608	--	-0.0371486	0.00449027	8.61153	1.3049e-16
rs7740487	ZKSCAN4	0	6:28216486	C	G	0.8645	++	0.0532151	0.00643306	-8.97445	1.31592e-16
rs13217620	LINC01012	8694	6:27653120	T	C	0.08225	--	-0.0690568	0.00834888	9.21744	1.32409e-16
rs1923201	LINC01360	396	1:73771457	A	G	0.392	++	0.0371407	0.00449027	-8.60897	1.32438e-16
rs114789350	NA	NA	6:30762542	T	C	0.122	--	-0.0571177	0.00690585	9.47757	1.32937e-16
rs143891112	NA	NA	6:30732858	T	C	0.122	--	-0.0578643	0.0069975	9.53244	1.34777e-16
rs114077870	NA	NA	6:30759426	A	G	0.123	--	-0.0570609	0.00690207	9.45238	1.37115e-16
rs35942482	BTN3A3	0	6:26444938	A	T	0.108	--	-0.0592023	0.00716198	9.07784	1.38303e-16
rs139214286	NA	NA	6:30759335	T	C	0.878	++	0.0570662	0.00690585	-9.45527	1.41518e-16
rs6900665	LOC285819	4432	6:26487169	T	C	0.1075	--	-0.0591789	0.00716198	9.03473	1.42134e-16
rs116073320	NA	NA	6:29660816	A	C	0.09755	--	-0.0635101	0.00768621	9.61004	1.42214e-16
rs12061680	LINC01360	0	1:73778378	A	G	0.608	--	-0.0371007	0.00449027	8.6026	1.42709e-16
rs2076030	BTN2A3P	0	6:26426856	A	G	0.108	--	-0.058538	0.00708489	9.05507	1.42801e-16
rs116265619	NA	NA	6:30760025	T	C	0.878	++	0.0570556	0.00690585	-9.46273	1.43335e-16
rs116265156	NA	NA	6:30760190	T	C	0.122	--	-0.0570546	0.00690585	9.45666	1.4351e-16
rs116485842	NA	NA	6:30760907	T	C	0.878	++	0.0570451	0.00690585	-9.45404	1.45175e-16
rs115316951	NA	NA	6:30761487	T	C	0.878	++	0.0570451	0.00690585	-9.46099	1.45175e-16
rs35173303	LINC00240	0	6:26935379	T	C	0.08375	--	-0.0675339	0.00818115	9.38531	1.52139e-16
rs35942569	BTN3A2	26256	6:26339131	A	G	0.9185	++	0.0678903	0.00822587	-9.2924	1.54129e-16
rs6424547	LINC01360	0	1:73776696	C	G	0.392	++	0.0370593	0.00449027	-8.60691	1.54156e-16
rs6424548	LINC01360	0	1:73776850	A	C	0.392	++	0.0370593	0.00449027	-8.60707	1.54156e-16
rs115982418	NA	NA	6:30748164	C	G	0.878	++	0.057712	0.00699368	-9.50815	1.55735e-16
rs115602769	NA	NA	6:30758848	A	T	0.122	--	-0.0569807	0.00690585	9.45215	1.56973e-16
rs9366656	BTN2A3P	3814	6:26434630	T	C	0.892	++	0.0590891	0.00716198	-9.06074	1.5787e-16
rs9358939	BTN3A1	1343	6:26416787	C	G	0.892	++	0.0584514	0.00708489	-9.03956	1.58195e-16
rs11210205	LINC01360	0	1:73778100	T	C	0.608	--	-0.0370356	0.00449027	8.58254	1.61106e-16
rs115799332	NA	NA	6:30782002	T	C	0.124	--	-0.0566967	0.00687412	9.36764	1.61266e-16
rs2393667	BTN2A3P	274	6:26421345	T	C	0.892	++	0.0584214	0.00708489	-9.03758	1.6391e-16
rs116387714	NA	NA	6:30763291	A	G	0.122	--	-0.0569403	0.00690585	9.44639	1.64847e-16
rs13192965	LINC01012	0	6:27671825	A	G	0.0855	--	-0.0673873	0.00817509	9.21133	1.67931e-16
rs34158769	BTN3A2	28815	6:26336572	A	G	0.0801	--	-0.0677925	0.00822587	9.23739	1.70241e-16
rs6934329	MIR3143	42566	6:27158033	A	G	0.828	++	0.048684	0.00591004	-9.07511	1.75836e-16
rs115390513	NA	NA	6:31175946	A	C	0.8805	++	0.0566183	0.0068735	-9.16977	1.76311e-16
rs151045335	NA	NA	6:31310372	T	C	0.1155	--	-0.0668655	0.00811918	8.60451	1.78826e-16
rs114480306	NA	NA	6:30765579	A	C	0.1435	--	-0.0536199	0.00651248	9.48284	1.81959e-16
rs116541502	NA	NA	6:30739972	A	C	0.878	++	0.0576059	0.0069975	-9.49649	1.83562e-16
rs7528322	LINC01360	0	1:73784686	A	G	0.6085	--	-0.0369644	0.00449027	8.57095	1.8396e-16
rs34273322	BTN3A1	0	6:26415409	A	T	0.108	--	-0.0583148	0.00708489	9.02924	1.85857e-16
rs9348721	LOC285819	2836	6:26485573	A	G	0.893	++	0.058986	0.00716864	-9.02126	1.89825e-16
rs115184190	NA	NA	6:30764081	T	C	0.122	--	-0.0575049	0.00698981	9.46344	1.92014e-16
rs114650613	NA	NA	6:30746331	A	G	0.878	++	0.0575322	0.00699368	-9.48427	1.93058e-16
rs10732841	LINC01360	0	1:73786858	T	G	0.6085	--	-0.0369336	0.00449027	8.55513	1.94799e-16
rs13200462	ZKSCAN4	0	6:28218199	A	C	0.8645	++	0.0529044	0.00643306	-8.93706	1.97106e-16
rs116634850	NA	NA	6:30742713	C	G	0.122	--	-0.0575174	0.0069975	9.48739	2.04001e-16
rs116136040	NA	NA	6:29537224	A	G	0.903	++	0.0623822	0.00759049	-9.54281	2.06134e-16
rs3132541	NONE	NA	6:31098734	A	C	0.8805	++	0.0561787	0.00683881	-9.06369	2.1271e-16
rs3132541	NONE	NA	6:31098734	A	C	0.8805	++	0.0561787	0.00683881	-9.06369	2.1271e-16
rs3132541	PSORS1C1	0	6:31098734	A	C	0.8805	++	0.0561787	0.00683881	-9.06369	2.1271e-16
rs3132541	NONE	NA	6:31098734	A	C	0.8805	++	0.0561787	0.00683881	-9.06369	2.1271e-16
rs3132541	NONE	NA	6:31098734	A	C	0.8805	++	0.0561787	0.00683881	-9.06369	2.1271e-16
rs3132541	NONE	NA	6:31098734	A	C	0.8805	++	0.0561787	0.00683881	-9.06369	2.1271e-16
rs115749012	NA	NA	6:30746519	T	G	0.122	--	-0.0574499	0.00699368	9.47034	2.1297e-16
rs2180946	LINC01360	15288	1:73819848	A	G	0.608	--	-0.0368802	0.00449027	8.55646	2.15106e-16
rs142618987	NA	NA	6:30507920	A	G	0.888	++	0.0598502	0.00728753	-9.22126	2.16277e-16
rs16891727	LOC285819	6123	6:26488860	A	C	0.107	--	-0.058858	0.00716864	9.00213	2.20294e-16
rs140258705	NA	NA	6:30784193	A	G	0.1235	--	-0.0563945	0.0068699	9.26229	2.23189e-16
rs115007114	NA	NA	6:30738446	A	G	0.11	--	-0.0574343	0.0069975	9.48205	2.25223e-16
rs183280845	GUSBP2	0	6:26921528	A	G	0.08685	--	-0.0658183	0.00802038	9.20115	2.27948e-16
rs142457718	NA	NA	6:30761089	A	G	0.122	--	-0.05742	0.0069975	9.44397	2.29085e-16
rs145659748	NA	NA	6:30750925	A	T	0.122	--	-0.0573538	0.00698981	9.43327	2.29931e-16
rs12145429	LINC01360	2574	1:73769279	A	G	0.3915	++	0.0368404	0.00449027	-8.5377	2.3157e-16
rs2208565	LINC01360	5669	1:73810229	A	G	0.608	--	-0.0368322	0.00449027	8.54147	2.35099e-16
rs114247239	NA	NA	6:30374211	A	G	0.892	++	0.0606949	0.0074009	-9.50091	2.38362e-16
rs7517355	LINC01360	0	1:73784077	A	G	0.392	++	0.0368089	0.00449027	-8.54715	2.45491e-16
rs149520916	NA	NA	6:30760968	T	C	0.122	--	-0.0573795	0.00700127	9.45312	2.49369e-16
rs1475061	LINC01360	0	1:73772981	A	C	0.392	++	0.0374107	0.00456625	-8.58653	2.55057e-16
rs115246198	NA	NA	6:30787762	A	C	0.124	--	-0.0563146	0.00687412	9.32417	2.56339e-16
rs12144370	LINC01360	3577	1:73768276	T	G	0.392	++	0.037467	0.00457346	-8.60539	2.56354e-16
rs6689032	LINC01360	25063	1:73829623	C	G	0.608	--	-0.0367843	0.00449027	8.52894	2.56913e-16
rs2273558	BTN2A1	0	6:26466035	A	C	0.693	++	0.0391127	0.00477465	-8.63389	2.57492e-16
rs13202295	LINC01012	20836	6:27698837	T	C	0.0845	--	-0.067758	0.00827202	9.20355	2.58586e-16
rs140059638	NA	NA	6:31306639	T	C	0.121	--	-0.066079	0.00806742	8.64357	2.59402e-16
rs10127961	LINC01360	0	1:73786469	C	G	0.392	++	0.0367759	0.00449027	-8.52019	2.60963e-16
rs145437821	NA	NA	6:30744200	T	C	0.122	--	-0.0572761	0.00699368	9.43785	2.61886e-16
rs147189712	NA	NA	6:30755067	T	C	0.122	--	-0.0572057	0.00698589	9.39587	2.63942e-16
rs6655995	LINC01360	17017	1:73821577	A	C	0.608	--	-0.036823	0.00449712	8.56058	2.65283e-16
rs115552538	NA	NA	6:31172151	T	C	0.8915	++	0.0582606	0.00711622	-9.07506	2.67806e-16
rs34388707	HIST1H2BJ	49699	6:27050396	A	G	0.8355	++	0.0491213	0.00600047	-9.01919	2.69504e-16
rs2072806	BTN2A2	0	6:26385093	C	G	0.891	++	0.0579385	0.00707835	-8.9938	2.71598e-16
rs10789369	LINC01360	20349	1:73824909	A	G	0.392	++	0.0367425	0.00449027	-8.5266	2.77578e-16
rs1923202	LINC01360	325	1:73771528	A	G	0.393	++	0.0367943	0.00449712	-8.54756	2.79745e-16
rs115463132	NA	NA	6:31016550	A	G	0.8825	++	0.0567313	0.00693529	-9.02116	2.83641e-16
rs151160477	NA	NA	6:31018908	T	G	0.8825	++	0.0567313	0.00693529	-9.01621	2.83641e-16
rs6668602	LINC01360	13256	1:73817816	A	G	0.608	--	-0.0367302	0.00449027	8.52975	2.83966e-16
rs2340399	LINC01360	16533	1:73821093	T	C	0.392	++	0.0367275	0.00449027	-8.5329	2.85384e-16
rs3130557	NONE	NA	6:31094703	T	C	0.1205	--	-0.0559354	0.00683881	9.03408	2.85951e-16
rs3130557	NONE	NA	6:31094703	T	C	0.1205	--	-0.0559354	0.00683881	9.03408	2.85951e-16
rs3130557	NONE	NA	6:31094703	T	C	0.1205	--	-0.0559354	0.00683881	9.03408	2.85951e-16
rs3130557	PSORS1C1	0	6:31094703	T	C	0.1205	--	-0.0559354	0.00683881	9.03408	2.85951e-16
rs3130557	NONE	NA	6:31094703	T	C	0.1205	--	-0.0559354	0.00683881	9.03408	2.85951e-16
rs3130557	NONE	NA	6:31094703	T	C	0.1205	--	-0.0559354	0.00683881	9.03408	2.85951e-16
rs9425118	LINC01360	87	1:73771766	T	C	0.3925	++	0.0367256	0.00449027	-8.5066	2.86384e-16
rs11210203	LINC01360	0	1:73775513	A	G	0.3925	++	0.0367256	0.00449027	-8.51031	2.86384e-16
rs116733291	NA	NA	6:30777498	A	G	0.876	++	0.0562456	0.00687828	-9.34178	2.90326e-16
rs6702943	LINC01360	6413	1:73810973	A	T	0.608	--	-0.0367131	0.00449027	8.52047	2.93088e-16
rs7541529	LINC01360	24271	1:73828831	T	G	0.608	--	-0.0367131	0.00449027	8.51849	2.93088e-16
rs2208566	LINC01360	5862	1:73810422	A	G	0.392	++	0.036711	0.00449027	-8.5133	2.94222e-16
rs6700324	LINC01360	6355	1:73810915	A	T	0.392	++	0.036711	0.00449027	-8.51987	2.94222e-16
rs1923212	LINC01360	10413	1:73814973	A	C	0.392	++	0.036711	0.00449027	-8.51696	2.94222e-16
rs6673702	LINC01360	17219	1:73821779	T	G	0.392	++	0.036711	0.00449027	-8.52855	2.94222e-16
rs12145432	LINC01360	2523	1:73769330	T	G	0.3915	++	0.0367091	0.00449027	-8.5153	2.95247e-16
rs1923222	LINC01360	31780	1:73836340	C	G	0.394	++	0.0367626	0.00449712	-8.5426	2.96613e-16
rs72842197	HIST1H2BJ	33012	6:27067083	T	C	0.165	--	-0.0489988	0.00599426	9.02558	2.97604e-16
rs10890034	LINC01360	19719	1:73824279	A	G	0.608	--	-0.0366977	0.00449027	8.50871	3.01543e-16
rs6904071	HIST1H2BJ	52839	6:27047256	A	G	0.1645	--	-0.049037	0.00600047	9.02643	3.02835e-16
rs2340398	LINC01360	0	1:73788694	T	C	0.392	++	0.0366945	0.00449027	-8.51103	3.03331e-16
rs11210211	LINC01360	9019	1:73813579	A	T	0.608	--	-0.0366823	0.00449027	8.51275	3.10238e-16
rs115123027	NA	NA	6:30907335	T	C	0.861	++	0.0533296	0.00653173	-9.21191	3.22244e-16
rs182812355	NA	NA	6:28881044	A	T	0.892	++	0.0630608	0.00772363	-9.05795	3.22335e-16
rs10749821	LINC01360	29354	1:73833914	T	C	0.392	++	0.0366611	0.00449027	-8.50698	3.22606e-16
rs11210215	LINC01360	29786	1:73834346	T	C	0.392	++	0.0366611	0.00449027	-8.50708	3.22606e-16
rs1923219	LINC01360	25911	1:73830471	A	G	0.608	--	-0.036659	0.00449027	8.50194	3.23881e-16
rs6702039	LINC01360	28449	1:73833009	C	G	0.608	--	-0.036659	0.00449027	8.50605	3.23881e-16
rs11210207	LINC01360	0	1:73782938	T	C	0.6075	--	-0.0366436	0.00449027	8.47674	3.33213e-16
rs10493516	LINC01360	13956	1:73818516	A	G	0.392	++	0.0366296	0.00449027	-8.5124	3.41907e-16
rs926300	HIST1H2BJ	40652	6:27059443	A	T	0.834	++	0.0488916	0.00599426	-9.02579	3.4513e-16
rs2008280	LINC01360	12185	1:73816745	T	C	0.392	++	0.0366131	0.00449027	-8.50822	3.52468e-16
rs9393718	BTN3A1	0	6:26407482	A	G	0.108	--	-0.0583974	0.00716198	8.976	3.52629e-16
rs1951361	LINC01360	7394	1:73811954	A	G	0.608	--	-0.036611	0.00449027	8.50408	3.5379e-16
rs11210209	LINC01360	0	1:73793245	A	G	0.608	--	-0.036611	0.00449027	8.49894	3.5379e-16
rs138738957	HCG22	7736	6:31035391	T	G	0.12	--	-0.0565445	0.00693529	8.999	3.54545e-16
rs7415137	LINC01360	25368	1:73829928	A	G	0.392	++	0.0365962	0.00449027	-8.50267	3.63603e-16
rs36162392	LOC105374988	417	6:26569135	T	C	0.906	++	0.0624077	0.00765881	-9.02281	3.68514e-16
rs2025080	LINC01360	28115	1:73832675	T	C	0.608	--	-0.0366098	0.00449712	8.51731	3.92896e-16
rs9358938	BTN2A2	0	6:26387546	T	C	0.109	--	-0.0576104	0.00707835	8.95458	3.98677e-16
rs6681595	LINC01360	22452	1:73827012	T	G	0.608	--	-0.0365701	0.00449712	8.50624	4.22638e-16
rs3130562	NONE	NA	6:31100974	T	C	0.88	++	0.055608	0.00683881	-8.98898	4.2495e-16
rs3130562	PSORS1C1	0	6:31100974	T	C	0.88	++	0.055608	0.00683881	-8.98898	4.2495e-16
rs3130562	NONE	NA	6:31100974	T	C	0.88	++	0.055608	0.00683881	-8.98898	4.2495e-16
rs3130562	NONE	NA	6:31100974	T	C	0.88	++	0.055608	0.00683881	-8.98898	4.2495e-16
rs3130562	NONE	NA	6:31100974	T	C	0.88	++	0.055608	0.00683881	-8.98898	4.2495e-16
rs3130562	NONE	NA	6:31100974	T	C	0.88	++	0.055608	0.00683881	-8.98898	4.2495e-16
rs35433030	HCG11	2278	6:26529890	A	G	0.0939	--	-0.0622697	0.00765881	9.01309	4.27625e-16
rs114963521	NA	NA	6:30758857	T	C	0.138	--	-0.0539389	0.00663431	9.26978	4.28274e-16
rs34246779	HMGN4	2048	6:26549212	A	G	0.09385	--	-0.0622471	0.00765881	9.00844	4.38171e-16
rs72845428	HMGN4	2980	6:26550144	T	C	0.09385	--	-0.0622471	0.00765881	9.00534	4.38171e-16
rs34148261	BTN1A1	1092	6:26511744	C	G	0.09385	--	-0.0622414	0.00765881	9.01339	4.40863e-16
rs12128235	LINC01360	33048	1:73837608	A	C	0.608	--	-0.0365381	0.00449712	8.48679	4.4818e-16
rs10890035	LINC01360	23711	1:73828271	A	G	0.392	++	0.0364751	0.00449027	-8.47538	4.54256e-16
rs13214027	LOC105374988	0	6:26573631	C	G	0.872	++	0.0545422	0.0067171	-8.82361	4.66563e-16
rs2072803	BTN2A2	0	6:26392515	C	G	0.11	--	-0.0574753	0.00707835	8.95152	4.66651e-16
rs2072803	BTN2A2	0	6:26392515	C	G	0.11	--	-0.0574753	0.00707835	8.95152	4.66651e-16
rs114175826	NA	NA	6:29986324	A	T	0.10015	--	-0.0611774	0.00753454	9.50163	4.67722e-16
rs2340401	LINC01360	31166	1:73835726	T	C	0.392	++	0.0365102	0.00449712	-8.47763	4.71673e-16
rs116213327	NA	NA	6:31024796	A	G	0.119	--	-0.0562499	0.00692926	8.9673	4.74989e-16
rs35277236	LOC105374988	7283	6:26562269	T	G	0.09375	--	-0.0621667	0.00765881	8.99643	4.77762e-16
rs116396069	NA	NA	6:30798697	T	C	0.118	--	-0.0569829	0.00702074	9.1923	4.80373e-16
rs115841134	NA	NA	6:30544401	A	G	0.8845	++	0.0578242	0.00712508	-9.23999	4.83409e-16
rs9379873	BTN3A1	0	6:26402717	T	C	0.892	++	0.0581085	0.00716198	-8.93379	4.91932e-16
rs10749819	LINC01360	0	1:73794923	C	G	0.6065	--	-0.0364311	0.00449027	8.42829	4.92496e-16
rs2340403	LINC01360	31217	1:73835777	T	C	0.608	--	-0.0364832	0.00449712	8.4917	4.95594e-16
rs12117304	LINC01360	33080	1:73837640	T	C	0.392	++	0.0364777	0.00449712	-8.47594	5.00593e-16
rs7554968	LINC01360	36283	1:73840843	T	C	0.392	++	0.0364777	0.00449712	-8.47227	5.00593e-16
rs200986	HIST1H2AL	8341	6:27824766	C	G	0.1195	--	-0.058054	0.00715743	8.41311	5.02007e-16
rs66941101	HCG11	2764	6:26530376	T	C	0.09385	--	-0.062108	0.00765881	9.00044	5.08912e-16
rs3094222	NONE	NA	6:31081434	A	G	0.88	++	0.0554216	0.00683881	-8.94024	5.31888e-16
rs3094222	NONE	NA	6:31081434	A	G	0.88	++	0.0554216	0.00683881	-8.94024	5.31888e-16
rs3094222	NONE	NA	6:31081434	A	G	0.88	++	0.0554216	0.00683881	-8.94024	5.31888e-16
rs3094222	C6orf15	1102	6:31081434	A	G	0.88	++	0.0554216	0.00683881	-8.94024	5.31888e-16
rs3094222	NONE	NA	6:31081434	A	G	0.88	++	0.0554216	0.00683881	-8.94024	5.31888e-16
rs3094222	NONE	NA	6:31081434	A	G	0.88	++	0.0554216	0.00683881	-8.94024	5.31888e-16
rs35555795	BTN1A1	0	6:26509382	T	C	0.0939	--	-0.0620637	0.00765881	8.9891	5.33675e-16
rs35555795	BTN1A1	0	6:26509382	T	C	0.0939	--	-0.0620637	0.00765881	8.9891	5.33675e-16
rs1923214	LINC01360	15667	1:73820227	A	T	0.607	--	-0.036437	0.00449712	8.48222	5.39294e-16
rs1120979	LINC01360	152	1:73804712	T	C	0.6065	--	-0.036436	0.00449712	8.45107	5.40237e-16
rs145930603	NA	NA	6:30745800	A	C	0.877	++	0.0566626	0.00699368	-9.33573	5.40756e-16
rs735765	TOB2P1	12819	6:28170297	A	G	0.1325	--	-0.0527955	0.00651664	8.8296	5.42232e-16
rs6424546	LINC01360	0	1:73776673	A	G	0.6085	--	-0.0363691	0.00449027	8.43429	5.51705e-16
rs3130985	NONE	NA	6:31085356	T	C	0.12	--	-0.0553802	0.00683881	8.93823	5.59011e-16
rs3130985	NONE	NA	6:31085356	T	C	0.12	--	-0.0553802	0.00683881	8.93823	5.59011e-16
rs3130985	NONE	NA	6:31085356	T	C	0.12	--	-0.0553802	0.00683881	8.93823	5.59011e-16
rs3130985	NONE	NA	6:31085356	T	C	0.12	--	-0.0553802	0.00683881	8.93823	5.59011e-16
rs3130985	NONE	NA	6:31085356	T	C	0.12	--	-0.0553802	0.00683881	8.93823	5.59011e-16
rs3130985	CDSN,PSORS1C1	0	6:31085356	T	C	0.12	--	-0.0553802	0.00683881	8.93823	5.59011e-16
rs1885247	LINC01360	0	1:73793630	A	G	0.3925	++	0.0363607	0.00449027	-8.42489	5.6027e-16
rs12034860	LINC01360	32209	1:73836769	A	G	0.393	++	0.036396	0.00449712	-8.45666	5.81195e-16
rs1923206	LINC01360	0	1:73799968	T	G	0.6075	--	-0.0363274	0.00449027	8.40521	5.95491e-16
rs10890036	LINC01360	25521	1:73830081	T	C	0.393	++	0.0363825	0.00449712	-8.4684	5.95714e-16
rs116354283	NA	NA	6:30333505	T	G	0.1075	--	-0.059944	0.00741116	9.38335	6.04789e-16
rs114099572	NA	NA	6:31058340	A	C	0.119	--	-0.0553614	0.00684481	8.90563	6.0611e-16
rs1923207	LINC01360	0	1:73803542	A	G	0.6075	--	-0.036373	0.00449712	8.43901	6.06172e-16
rs66757203	BTN3A3	1313	6:26454956	T	C	0.0934	--	-0.0619435	0.00765881	8.96852	6.07152e-16
rs34104395	LOC285819	0	6:26478252	T	C	0.09375	--	-0.0619177	0.00765881	8.98485	6.24176e-16
rs1885246	LINC01360	0	1:73793499	T	C	0.3925	++	0.0362976	0.00449027	-8.39701	6.28732e-16
rs6913660	HIST1H2BJ	8670	6:27091425	A	C	0.165	--	-0.0484481	0.00599426	8.94504	6.34978e-16
rs115807620	NA	NA	6:31129310	T	C	0.12	--	-0.055413	0.00685654	8.98683	6.38306e-16
rs114115096	NA	NA	6:29970960	C	G	0.1003	--	-0.0608781	0.00753454	9.45936	6.48352e-16
rs3734543	BTN2A1	0	6:26468545	C	G	0.09375	--	-0.0618734	0.00765881	8.98307	6.54466e-16
rs3734543	BTN2A1	0	6:26468545	C	G	0.09375	--	-0.0618734	0.00765881	8.98307	6.54466e-16
rs1923223	LINC01360	35004	1:73839564	T	C	0.392	++	0.0363191	0.00449712	-8.44394	6.68839e-16
rs1120981	LINC01360	619	1:73805179	T	C	0.6075	--	-0.036303	0.00449712	8.42142	6.88744e-16
rs9379891	LOC105374988	4634	6:26579560	T	C	0.128	--	-0.0542201	0.0067171	8.77999	6.91799e-16
rs72844462	LOC105374988	5688	6:26563864	A	C	0.906	++	0.0617706	0.00765257	-8.94828	6.92224e-16
rs401754	HIST1H2AJ	284	6:27782538	A	T	0.103	--	-0.0604265	0.00748778	8.77153	7.02875e-16
rs11210204	LINC01360	0	1:73777991	C	G	0.393	++	0.036288	0.00449712	-8.45591	7.0771e-16
rs3734542	BTN2A1	0	6:26468326	A	G	0.09375	--	-0.0617846	0.00765881	8.96461	7.1969e-16
rs3734542	BTN2A1	0	6:26468326	A	G	0.09375	--	-0.0617846	0.00765881	8.96461	7.1969e-16
rs11210188	LINC01360	42665	1:73729188	A	G	0.4915	--	-0.0355354	0.00440685	8.38992	7.40331e-16
rs111677779	NA	NA	6:31315229	T	C	0.113	--	-0.0569103	0.00706032	9.0428	7.5931e-16
rs11682175	VRK2	147193	2:57987593	T	C	0.522	--	-0.0354627	0.00440004	8.55742	7.65257e-16
rs13194053	MIR3143	28416	6:27143883	T	C	0.835	++	0.0483075	0.00599426	-8.91467	7.69468e-16
rs1923224	LINC01360	35361	1:73839921	T	C	0.392	++	0.0362408	0.00449712	-8.43418	7.71276e-16
rs34569203	MIR3143	38517	6:27153984	A	C	0.834	++	0.0483497	0.00600047	-8.91684	7.7773e-16
rs145842617	NA	NA	6:30743739	A	G	0.1215	--	-0.0565438	0.00701939	9.32327	7.92389e-16
rs114271199	NA	NA	6:30229267	C	G	0.1035	--	-0.0604026	0.00750314	9.40256	8.25833e-16
rs13220261	BTN1A1	2310	6:26499185	T	C	0.0939	--	-0.061652	0.00765881	8.89626	8.29237e-16
rs34605993	BTN3A3	720	6:26454363	T	C	0.0933	--	-0.0616506	0.00765881	8.9225	8.3043e-16
rs115646929	NA	NA	6:31308562	T	C	0.1155	--	-0.0571253	0.0070977	8.82528	8.38649e-16
rs116374404	NA	NA	6:31579956	T	G	0.3725	++	0.0372106	0.00462551	-8.50579	8.65012e-16
rs71559051	HIST1H4K	165	6:27799470	A	G	0.9155	++	0.0682079	0.00847995	-9.33833	8.73577e-16
rs1923211	LINC01360	10348	1:73814908	T	C	0.3945	++	0.0361643	0.00449712	-8.40301	8.86223e-16
rs10749822	LINC01360	40800	1:73845360	T	G	0.392	++	0.0361595	0.00449712	-8.38008	8.94025e-16
rs3734537	BTN2A3P	0	6:26422627	A	C	0.108	--	-0.0581999	0.00723857	8.82769	8.96535e-16
rs116718137	NA	NA	6:31196554	T	C	0.8835	++	0.0565717	0.00703761	-8.93813	9.09577e-16
rs13203358	ABT1	6593	6:26590578	A	T	0.8915	++	0.0569514	0.00708489	-8.8497	9.09983e-16
rs115728574	NA	NA	6:31308476	A	T	0.1155	--	-0.0570502	0.0070977	8.80348	9.1438e-16
rs7531118	NEGR1	88962	1:72837239	T	C	0.455	--	-0.0361338	0.00449712	7.99415	9.36671e-16
rs2145784	LINC01360	0	1:73797927	A	T	0.3915	++	0.03613	0.00449712	-8.36657	9.43231e-16
rs115621804	NA	NA	6:31315138	A	G	0.115	--	-0.056436	0.00702576	8.86631	9.53298e-16
rs11210216	LINC01360	37920	1:73842480	A	G	0.392	++	0.036117	0.00449712	-8.37704	9.65656e-16
rs10736419	LINC01360	41381	1:73845941	T	C	0.392	++	0.036117	0.00449712	-8.37575	9.65656e-16
rs9393735	LOC105374988	7401	6:26582327	A	G	0.874	++	0.0539961	0.00672354	-8.74756	9.67563e-16
rs111552825	NA	NA	6:31312729	A	G	0.115	--	-0.0564072	0.00702576	8.86168	9.85734e-16
rs113519545	NA	NA	6:31302265	A	G	0.888	++	0.0579071	0.0072127	-8.93364	9.86838e-16
rs7544965	LINC01360	38125	1:73842685	T	C	0.608	--	-0.0360904	0.00449712	8.37639	1.01338e-15
rs7516608	LINC01360	38653	1:73843213	T	G	0.392	++	0.0360859	0.00449712	-8.37583	1.02157e-15
rs34781270	ABT1	4134	6:26593037	A	G	0.9065	++	0.0614403	0.00765881	-8.89148	1.03888e-15
rs34229567	ABT1	8650	6:26588521	T	C	0.108	--	-0.0568349	0.00708489	8.81243	1.04054e-15
rs390764	HIST1H2AJ	287	6:27782535	T	C	0.1025	--	-0.0606402	0.00756309	8.70829	1.07564e-15
rs9379899	ABT1	2738	6:26603015	A	T	0.1085	--	-0.0568043	0.00708489	8.83419	1.07772e-15
rs3823158	BTN2A1	0	6:26463271	A	T	0.0933	--	-0.061403	0.00765881	8.8992	1.0809e-15
rs35627490	BTN2A1	0	6:26462104	T	C	0.0933	--	-0.0613889	0.00765881	8.90393	1.09728e-15
rs6914824	MIR3143	23581	6:27139048	T	C	0.166	--	-0.0480454	0.00599426	8.88199	1.09931e-15
rs67540232	MIR3143	25399	6:27140866	A	T	0.166	--	-0.0480454	0.00599426	8.87897	1.09931e-15
rs138042232	NA	NA	6:30968769	C	G	0.8835	++	0.0565407	0.00705476	-8.98501	1.10543e-15
rs10890029	LINC01360	20152	1:73751701	A	C	0.509	++	0.0352628	0.00440004	-8.35401	1.10856e-15
rs10890037	LINC01360	40694	1:73845254	A	G	0.392	++	0.0360337	0.00449712	-8.33644	1.1229e-15
rs61240102	MIR3143	9437	6:27124904	C	G	0.1655	--	-0.0480163	0.00599426	8.88015	1.14354e-15
rs9379897	ABT1	1249	6:26601526	T	C	0.8915	++	0.0567345	0.00708489	-8.82788	1.16766e-15
rs35680819	BTN3A3	2171	6:26455814	T	C	0.9065	++	0.0613274	0.00765881	-8.89481	1.17126e-15
rs11210196	LINC01360	21286	1:73750567	T	C	0.491	--	-0.0352236	0.00440004	8.34579	1.19192e-15
rs6689226	LINC01360	2363	1:73806923	T	C	0.402	++	0.0367232	0.00458737	-8.38453	1.19199e-15
rs13208916	ABT1	1663	6:26601940	A	G	0.1085	--	-0.0567127	0.00708489	8.81388	1.19724e-15
rs35076545	ABT1	3647	6:26603924	A	C	0.09355	--	-0.0612902	0.00765881	8.8704	1.21846e-15
rs36033628	BTN2A1	2058	6:26456074	T	G	0.9065	++	0.0612676	0.00765881	-8.88148	1.24805e-15
rs13219181	MIR3143	20758	6:27136225	A	G	0.835	++	0.0479475	0.00599426	-8.86739	1.2553e-15
rs77666565	GUSBP2	0	6:26851415	A	G	0.09555	--	-0.0619837	0.00774921	8.85712	1.25735e-15
rs11210191	LINC01360	29235	1:73742618	T	G	0.4915	--	-0.0351825	0.00440004	8.3225	1.28591e-15
rs114465837	NA	NA	6:31316911	T	G	0.114	--	-0.0564461	0.00706032	8.98161	1.29738e-15
rs116519657	NA	NA	6:31051675	A	G	0.8805	++	0.0547129	0.00684481	-8.81686	1.31331e-15
rs7549372	LINC01360	16324	1:73755529	A	G	0.491	--	-0.0351655	0.00440004	8.31753	1.32691e-15
rs11210217	LINC01360	41982	1:73846542	A	G	0.3955	++	0.0359406	0.00449712	-8.31661	1.32842e-15
rs733528	BTN3A2	0	6:26374903	A	G	0.722	++	0.0395989	0.00495518	-8.59406	1.3339e-15
rs13190739	ABT1	9798	6:26587373	T	G	0.09355	--	-0.0612001	0.00765881	8.8545	1.34054e-15
rs9379901	ABT1	3589	6:26603866	T	C	0.8915	++	0.0566072	0.00708489	-8.80699	1.35109e-15
rs114873089	NA	NA	6:30820373	T	C	0.1165	--	-0.0561251	0.00702547	9.05442	1.36253e-15
rs114593628	NA	NA	6:30323110	A	C	0.8785	++	0.0561568	0.00702972	-9.40517	1.36603e-15
rs10890025	LINC01360	33690	1:73738163	A	G	0.491	--	-0.0351436	0.00440004	8.33513	1.38156e-15
rs114865281	NA	NA	6:30365448	T	C	0.89	++	0.0584311	0.0073158	-9.31331	1.38291e-15
rs12077046	LINC01360	32212	1:73739641	C	G	0.509	++	0.0351333	0.00440004	-8.32081	1.40789e-15
rs6424544	LINC01360	14141	1:73757712	T	C	0.5085	++	0.0351333	0.00440004	-8.28717	1.40789e-15
rs145981455	NA	NA	6:31072695	T	C	0.8865	++	0.0578532	0.00724713	-8.88236	1.42925e-15
rs115719777	NA	NA	6:31316695	A	C	0.114	--	-0.0563564	0.00706032	8.97497	1.43821e-15
rs55706012	HIST1H3G	4835	6:26266311	A	C	0.9225	++	0.0663813	0.00831633	-9.0154	1.43926e-15
rs7752608	ZSCAN31	0	6:28301195	A	G	0.905	++	0.0634774	0.00795309	-8.87275	1.44593e-15
rs7752608	ZSCAN31	0	6:28301195	A	G	0.905	++	0.0634774	0.00795309	-8.87275	1.44593e-15
rs1923218	LINC01360	24722	1:73829282	T	C	0.394	++	0.0358915	0.00449712	-8.3207	1.45145e-15
rs115218610	NA	NA	6:31316526	T	C	0.886	++	0.0563447	0.00706032	-8.96927	1.45761e-15
rs6684341	LINC01360	27010	1:73744843	T	C	0.4915	--	-0.0351133	0.00440004	8.32916	1.46068e-15
rs147344698	NA	NA	6:30859344	A	G	0.1165	--	-0.0567107	0.00710692	9.01221	1.46742e-15
rs34783558	PRSS16	43802	6:27171700	T	C	0.834	++	0.0478758	0.00600047	-8.83114	1.47908e-15
rs28360517	ABT1	2176	6:26602453	A	G	0.8915	++	0.0565257	0.00708489	-8.7941	1.48312e-15
rs115086173	NA	NA	6:31313221	A	C	0.885	++	0.056166	0.00704341	-8.84067	1.53306e-15
rs4634439	ABT1	0	6:26598004	A	G	0.8915	++	0.0564956	0.00708489	-8.78974	1.53506e-15
rs13195509	BTN2A1	0	6:26463660	A	G	0.09295	--	-0.0610328	0.00765881	8.8504	1.60009e-15
rs13195509	BTN2A1	0	6:26463660	A	G	0.09295	--	-0.0610328	0.00765881	8.8504	1.60009e-15
rs61765637	LINC01360	36450	1:73735403	C	G	0.488	--	-0.0350616	0.00440004	8.32234	1.60659e-15
rs12142515	LINC01360	19844	1:73752009	A	T	0.509	++	0.0350601	0.00440004	-8.31399	1.61107e-15
rs6672818	LINC01360	40708	1:73731145	T	C	0.508	++	0.0351141	0.00440685	-8.30941	1.61173e-15
rs7513593	LINC01360	24616	1:73747237	T	C	0.4915	--	-0.0350486	0.00440004	8.31485	1.64528e-15
rs67330695	HIST1H2AG	2340	6:27103654	A	G	0.165	--	-0.0477423	0.00599426	8.82452	1.65676e-15
rs10749820	LINC01360	8038	1:73812598	C	G	0.397	++	0.035763	0.00449027	-8.35086	1.65821e-15
rs11688767	VRK2	146592	2:57988194	A	T	0.506	--	-0.0350355	0.00440004	8.45212	1.68542e-15
rs9348726	ABT1	4929	6:26605206	A	G	0.1085	--	-0.056409	0.00708489	8.77517	1.69461e-15
rs13212985	ABT1	9712	6:26609989	C	G	0.0938	--	-0.0609727	0.00765881	8.82963	1.70485e-15
rs34961555	HIST1H2BF	0	6:26199903	T	C	0.07635	--	-0.0669996	0.00841879	9.00529	1.74369e-15
rs34961555	HIST1H2BF	0	6:26199903	T	C	0.07635	--	-0.0669996	0.00841879	9.00529	1.74369e-15
rs115385916	NA	NA	6:31044463	T	C	0.8805	++	0.0544727	0.00684481	-8.78678	1.74501e-15
rs115724794	NA	NA	6:31316520	A	G	0.115	--	-0.0559075	0.00702576	8.80948	1.75547e-15
rs115101993	NA	NA	6:31315193	T	C	0.112	--	-0.0571476	0.00718169	8.75457	1.75687e-15
rs114404457	NA	NA	6:31315663	A	T	0.886	++	0.0559538	0.00703173	-8.7862	1.75796e-15
rs10890033	LINC01360	0	1:73796794	A	G	0.3935	++	0.0357849	0.00449712	-8.30807	1.75824e-15
rs114762473	NA	NA	6:30321732	A	C	0.119	--	-0.05591	0.00702632	9.2513	1.75942e-15
rs2340400	LINC01360	16721	1:73821281	T	C	0.397	++	0.03573	0.00449027	-8.35109	1.75961e-15
rs114197794	NA	NA	6:30321189	A	C	0.88	++	0.0558775	0.00702632	-9.25551	1.82648e-15
rs7523734	LINC01360	13839	1:73758014	A	G	0.5075	++	0.0350448	0.00440685	-8.2715	1.83003e-15
rs114615456	NA	NA	6:30321057	A	G	0.12	--	-0.0558756	0.00702632	9.24994	1.83045e-15
rs111734522	NA	NA	6:31312656	T	C	0.116	--	-0.0552429	0.00694708	8.77784	1.836e-15
rs1923216	LINC01360	24568	1:73829128	T	C	0.603	--	-0.035706	0.00449027	8.34565	1.83737e-15
rs112448553	NA	NA	6:31314274	A	G	0.885	++	0.0558651	0.00702576	-8.79528	1.84311e-15
rs115233325	NA	NA	6:31288877	T	C	0.887	++	0.0579096	0.00728383	-8.96423	1.85846e-15
rs13220522	HIST1H4H	30568	6:26316295	A	G	0.07775	--	-0.0661139	0.00831633	8.98163	1.86685e-15
rs116656248	NA	NA	6:31315649	T	G	0.1145	--	-0.0558939	0.00703173	8.77649	1.88303e-15
rs116348415	NA	NA	6:30321336	T	C	0.12	--	-0.0558458	0.00702632	9.25529	1.89413e-15
rs116208730	NA	NA	6:30321482	T	C	0.881	++	0.0558406	0.00702632	-9.25728	1.90555e-15
rs116725014	NA	NA	6:30985828	A	G	0.117	--	-0.055404	0.0069751	8.90427	1.97164e-15
rs115375353	NA	NA	6:30933076	A	G	0.161	--	-0.0498595	0.00627833	8.83915	1.99706e-15
rs115863041	NA	NA	6:30346760	A	T	0.1015	--	-0.0601615	0.00757743	9.2205	2.02892e-15
rs2596500	NONE	NA	6:31321267	A	C	0.886	++	0.056047	0.00706032	-8.9146	2.04942e-15
rs2596500	NONE	NA	6:31321267	A	C	0.886	++	0.056047	0.00706032	-8.9146	2.04942e-15
rs2596500	NONE	NA	6:31321267	A	C	0.886	++	0.056047	0.00706032	-8.9146	2.04942e-15
rs2596500	NONE	NA	6:31321267	A	C	0.886	++	0.056047	0.00706032	-8.9146	2.04942e-15
rs2596500	NONE	NA	6:31321267	A	C	0.886	++	0.056047	0.00706032	-8.9146	2.04942e-15
rs2596500	HLA-B	376	6:31321267	A	C	0.886	++	0.056047	0.00706032	-8.9146	2.04942e-15
rs4711107	BTN3A2	22638	6:26342749	T	C	0.7185	++	0.0394328	0.00496846	-8.43046	2.07765e-15
rs112900019	NA	NA	6:31313677	T	C	0.116	--	-0.0551344	0.00694708	8.78157	2.08234e-15
rs7555507	LINC01360	5816	1:73766037	T	C	0.493	--	-0.034919	0.00440004	8.26184	2.087e-15
rs34107459	BTN3A2	37034	6:26328353	T	C	0.9225	++	0.0659839	0.00831633	-8.96507	2.11759e-15
rs13204572	HIST1H4D	52	6:26189356	C	G	0.07655	--	-0.0667492	0.00841282	8.98362	2.11814e-15
rs111413053	NA	NA	6:31313367	T	C	0.884	++	0.055739	0.00702576	-8.74825	2.13035e-15
rs116509918	NA	NA	6:31313029	T	G	0.1165	--	-0.0556712	0.00701971	8.77593	2.17898e-15
rs2073528	BTN3A2	0	6:26375143	C	G	0.279	--	-0.0392938	0.00495518	8.49194	2.19418e-15
rs115045944	NA	NA	6:30363085	C	G	0.103	--	-0.059354	0.00748924	9.20541	2.27703e-15
rs115924783	NA	NA	6:31316080	T	C	0.116	--	-0.0550103	0.00694123	8.77156	2.27869e-15
rs111315550	NA	NA	6:31312607	C	G	0.116	--	-0.0550483	0.00694708	8.75496	2.30088e-15
rs114272716	NA	NA	6:31314652	A	G	0.884	++	0.0550467	0.00694708	-8.77161	2.30509e-15
rs139258799	NA	NA	6:30821522	T	C	0.118	--	-0.0555751	0.00701595	8.99854	2.3515e-15
rs145403976	NA	NA	6:31580699	A	G	0.369	++	0.0367251	0.00463714	-8.3575	2.37942e-15
rs114964506	NA	NA	6:30782205	C	G	0.153	--	-0.0502012	0.0063408	9.04244	2.42988e-15
rs115384845	NA	NA	6:31308717	A	G	0.116	--	-0.056188	0.0070977	8.72195	2.44563e-15
rs113458002	NA	NA	6:31314938	T	C	0.116	--	-0.0549899	0.00694708	8.77459	2.4619e-15
rs1883215	HIST1H4H	28506	6:26314233	C	G	0.0968	--	-0.0592177	0.00748409	8.75971	2.52324e-15
rs115632882	NA	NA	6:31306420	A	G	0.116	--	-0.0561582	0.0070977	8.70903	2.52933e-15
rs113186125	NA	NA	6:31315339	T	C	0.116	--	-0.0555609	0.00702576	8.76589	2.61195e-15
rs115423881	NA	NA	6:31315629	T	C	0.886	++	0.0556081	0.00703173	-8.74434	2.61208e-15
rs7522217	LINC01360	5733	1:73766120	A	G	0.509	++	0.0347866	0.00440004	-8.25446	2.65868e-15
rs115460130	NA	NA	6:30969754	A	G	0.117	--	-0.0551435	0.0069751	8.87082	2.66309e-15
rs111662112	NA	NA	6:31311950	T	C	0.884	++	0.0555368	0.00702576	-8.75652	2.68506e-15
rs116628560	NA	NA	6:31312326	T	G	0.89	++	0.0555231	0.00702576	-8.75854	2.72749e-15
rs116310021	NA	NA	6:30351348	T	C	0.897	++	0.0591856	0.00748924	-9.17306	2.72796e-15
rs115855481	NA	NA	6:30873605	A	C	0.117	--	-0.0554673	0.00702074	8.98141	2.77802e-15
rs115440972	NA	NA	6:31315861	A	G	0.116	--	-0.0548327	0.00694708	8.7355	2.95208e-15
rs114438551	NA	NA	6:31316044	T	C	0.116	--	-0.0548327	0.00694708	8.74064	2.95208e-15
rs111910806	NA	NA	6:31312020	A	G	0.116	--	-0.0554522	0.00702576	8.7528	2.95742e-15
rs115751170	NA	NA	6:31312259	A	G	0.116	--	-0.0554522	0.00702576	8.75756	2.95742e-15
rs114255382	NA	NA	6:31315879	T	G	0.884	++	0.0548161	0.00694708	-8.7365	3.00915e-15
rs114659560	NA	NA	6:31317063	A	G	0.884	++	0.0548161	0.00694708	-8.74048	3.00915e-15
rs115377772	NA	NA	6:31317065	T	C	0.884	++	0.0548161	0.00694708	-8.7403	3.00915e-15
rs115377613	NA	NA	6:30825994	T	C	0.1175	--	-0.0554284	0.00702547	9.01915	3.03048e-15
rs115329265	NA	NA	6:28712247	A	G	0.8545	++	0.0498426	0.00631857	-9.3139	3.0641e-15
rs112809350	NA	NA	6:31312492	A	G	0.884	++	0.0554177	0.00702576	-8.74712	3.0761e-15
rs7532462	LINC01360	5691	1:73766162	T	G	0.4905	--	-0.0347003	0.00440004	8.20831	3.11126e-15
rs141837875	NA	NA	6:30842629	T	C	0.1175	--	-0.0553647	0.00702074	9.02077	3.12344e-15
rs115481961	NA	NA	6:31583827	T	G	0.6285	--	-0.0364747	0.00462551	8.3529	3.13173e-15
rs114123553	NA	NA	6:31309785	A	G	0.118	--	-0.0553332	0.00701971	8.70366	3.20761e-15
rs114397575	NA	NA	6:31316448	A	T	0.116	--	-0.0547436	0.00694708	8.72925	3.2717e-15
rs116684188	NA	NA	6:31316613	A	G	0.116	--	-0.0547436	0.00694708	8.72489	3.2717e-15
rs115666025	NA	NA	6:30977680	A	G	0.1175	--	-0.0549638	0.0069751	8.8525	3.27384e-15
rs4463622	LINC01360	14397	1:73757456	A	G	0.508	++	0.0347203	0.00440685	-8.19286	3.30798e-15
rs115691630	NA	NA	6:31315933	A	G	0.884	++	0.0547336	0.00694708	-8.73028	3.30959e-15
rs116030434	NA	NA	6:31315792	T	C	0.884	++	0.0547336	0.00694708	-8.72951	3.30959e-15
rs115871695	NA	NA	6:31316234	A	C	0.884	++	0.0547336	0.00694708	-8.73491	3.30959e-15
rs12128161	LINC01360	32857	1:73837417	A	C	0.6025	--	-0.0353746	0.00449027	8.26292	3.325e-15
rs142627922	NA	NA	6:30831195	A	G	0.1175	--	-0.0553463	0.00702547	9.00065	3.32772e-15
rs9379900	ABT1	3534	6:26603811	A	C	0.8905	++	0.056364	0.00715521	-8.6767	3.34438e-15
rs149979052	NA	NA	6:31105147	T	C	0.124	--	-0.0527527	0.00669715	8.5461	3.3566e-15
rs114537604	NA	NA	6:31315805	C	G	0.116	--	-0.0547154	0.00694708	8.72536	3.37949e-15
rs9348715	BTN3A2	0	6:26375642	C	G	0.7225	++	0.0390264	0.00495518	-8.48535	3.38363e-15
rs114075146	NA	NA	6:31580507	A	G	0.621	--	-0.0364147	0.00462551	8.36441	3.47443e-15
rs9393908	ZSCAN9	2199	6:28190830	A	T	0.1245	--	-0.05277	0.00670391	8.63357	3.50326e-15
rs9379870	BTN3A2	0	6:26374410	A	G	0.721	++	0.0389961	0.00495518	-8.5046	3.55294e-15
rs114766663	NA	NA	6:30230768	A	T	0.8955	++	0.0590333	0.00750314	-9.27244	3.60912e-15
rs114601353	NA	NA	6:30357294	T	C	0.103	--	-0.0589036	0.00748924	9.13687	3.68817e-15
rs11210195	LINC01360	22570	1:73749283	T	C	0.486	--	-0.0345843	0.00440004	8.23607	3.84184e-15
rs9366717	ZSCAN9	1972	6:28191057	T	C	0.1245	--	-0.0526681	0.00670391	8.61969	3.95539e-15
rs1736904	ZKSCAN4	0	6:28219270	A	G	0.189	--	-0.0438862	0.00558681	8.2148	3.98714e-15
rs115533022	NA	NA	6:30341390	A	G	0.897	++	0.0588724	0.00749627	-9.16443	4.04387e-15
rs4712980	BTN3A2	9629	6:26355758	T	G	0.721	++	0.0383047	0.00487813	-8.42085	4.08334e-15
rs116364608	NA	NA	6:30834331	A	G	0.8825	++	0.0551636	0.00702547	-8.98453	4.09611e-15
rs116532919	NA	NA	6:30879636	T	C	0.1165	--	-0.055163	0.00702547	8.929	4.09914e-15
rs114249457	NA	NA	6:30855211	T	G	0.8835	++	0.0551623	0.00702547	-8.93282	4.10226e-15
rs114611039	NA	NA	6:30340528	A	G	0.103	--	-0.0588427	0.00749627	9.15457	4.17373e-15
rs12044218	LINC01360	21431	1:73750422	T	C	0.514	++	0.0345382	0.00440004	-8.21715	4.17641e-15
rs115941894	NA	NA	6:31300197	A	G	0.115	--	-0.0557035	0.0070977	8.59564	4.2235e-15
rs12759031	LINC01360	34964	1:73736889	T	C	0.5095	++	0.0345758	0.00440685	-8.2001	4.29823e-15
rs115468903	NA	NA	6:31591928	A	G	0.629	--	-0.036289	0.00462551	8.34968	4.31562e-15
rs114401093	NA	NA	6:30328192	T	C	0.103	--	-0.0587984	0.00749627	9.1547	4.37508e-15
rs114483617	NA	NA	6:30330071	A	G	0.103	--	-0.0587984	0.00749627	9.15024	4.37508e-15
rs114939899	NA	NA	6:30329926	A	T	0.897	++	0.0587959	0.00749627	-9.14974	4.38667e-15
rs115809953	NA	NA	6:30330392	C	G	0.897	++	0.0587959	0.00749627	-9.15401	4.38667e-15
rs116059884	NA	NA	6:30337141	T	G	0.103	--	-0.0587887	0.00749627	9.15204	4.42072e-15
rs114817893	NA	NA	6:30331216	A	T	0.897	++	0.0587862	0.00749627	-9.15894	4.43237e-15
rs115756918	NA	NA	6:30173538	A	G	0.1025	--	-0.0588385	0.00750314	9.27932	4.43975e-15
rs114860307	NA	NA	6:31334422	T	C	0.884	++	0.0547785	0.00698575	-8.78307	4.45314e-15
rs114126524	NA	NA	6:30763893	T	C	0.8325	++	0.0477329	0.0060894	-8.84201	4.55258e-15
rs111456260	NA	NA	6:31311449	A	T	0.1175	--	-0.0550252	0.00701971	8.65063	4.553e-15
rs115120791	NA	NA	6:30838497	T	C	0.8825	++	0.0550668	0.00702547	-8.9777	4.5714e-15
rs114200269	NONE	NA	6:30336663	T	C	0.897	++	0.0587561	0.00749627	-9.14541	4.57628e-15
rs114200269	NONE	NA	6:30336663	T	C	0.897	++	0.0587561	0.00749627	-9.14541	4.57628e-15
rs114200269	NONE	NA	6:30336663	T	C	0.897	++	0.0587561	0.00749627	-9.14541	4.57628e-15
rs114200269	TRIM39-RPP21	22028	6:30336663	T	C	0.897	++	0.0587561	0.00749627	-9.14541	4.57628e-15
rs114200269	NONE	NA	6:30336663	T	C	0.897	++	0.0587561	0.00749627	-9.14541	4.57628e-15
rs114200269	NONE	NA	6:30336663	T	C	0.897	++	0.0587561	0.00749627	-9.14541	4.57628e-15
rs114200269	NONE	NA	6:30336663	T	C	0.897	++	0.0587561	0.00749627	-9.14541	4.57628e-15
rs17598658	HIST1H2BD	4290	6:26175866	A	C	0.9235	++	0.0659222	0.00841282	-8.88601	4.65434e-15
rs116582597	NA	NA	6:30802465	T	C	0.8825	++	0.055041	0.00702547	-8.95252	4.70717e-15
rs114213473	NA	NA	6:30811265	C	G	0.1175	--	-0.05504	0.00702547	8.9506	4.71227e-15
rs3132566	NONE	NA	6:31102790	T	G	0.124	--	-0.0524667	0.00669715	8.50827	4.71923e-15
rs3132566	NONE	NA	6:31102790	T	G	0.124	--	-0.0524667	0.00669715	8.50827	4.71923e-15
rs3132566	NONE	NA	6:31102790	T	G	0.124	--	-0.0524667	0.00669715	8.50827	4.71923e-15
rs3132566	NONE	NA	6:31102790	T	G	0.124	--	-0.0524667	0.00669715	8.50827	4.71923e-15
rs3132566	PSORS1C1	0	6:31102790	T	G	0.124	--	-0.0524667	0.00669715	8.50827	4.71923e-15
rs3132566	NONE	NA	6:31102790	T	G	0.124	--	-0.0524667	0.00669715	8.50827	4.71923e-15
rs116658279	NA	NA	6:30812996	A	G	0.1175	--	-0.0550284	0.00702547	8.94874	4.77488e-15
rs6933583	BTN3A2	10104	6:26355283	A	C	0.7205	++	0.0382085	0.00487813	-8.40682	4.7785e-15
rs3130566	PSORS1C1	0	6:31102618	C	G	0.876	++	0.0524555	0.00669715	-8.50867	4.78243e-15
rs3130566	NONE	NA	6:31102618	C	G	0.876	++	0.0524555	0.00669715	-8.50867	4.78243e-15
rs3130566	NONE	NA	6:31102618	C	G	0.876	++	0.0524555	0.00669715	-8.50867	4.78243e-15
rs3130566	NONE	NA	6:31102618	C	G	0.876	++	0.0524555	0.00669715	-8.50867	4.78243e-15
rs3130566	NONE	NA	6:31102618	C	G	0.876	++	0.0524555	0.00669715	-8.50867	4.78243e-15
rs3130566	NONE	NA	6:31102618	C	G	0.876	++	0.0524555	0.00669715	-8.50867	4.78243e-15
rs115925140	NA	NA	6:30329966	A	G	0.103	--	-0.0587044	0.00749627	9.14467	4.83424e-15
rs10890030	LINC01360	16070	1:73755783	T	C	0.4855	--	-0.0344564	0.00440004	8.1972	4.84341e-15
rs116676081	NA	NA	6:30296253	A	G	0.105	--	-0.058713	0.00749973	9.19289	4.93015e-15
rs116636107	NA	NA	6:31578772	T	C	0.627	--	-0.0362114	0.00462551	8.2908	4.93218e-15
rs200956	HIST1H3I	0	6:27839746	T	C	0.8445	++	0.0475334	0.00607184	-8.31517	4.93676e-15
rs200956	HIST1H3I	0	6:27839746	T	C	0.8445	++	0.0475334	0.00607184	-8.31517	4.93676e-15
rs116774838	NA	NA	6:30947509	A	T	0.8395	++	0.0550174	0.00702969	-8.37167	5.01898e-15
rs3094669	NONE	NA	6:31103195	C	G	0.876	++	0.0523983	0.00669715	-8.49363	5.11877e-15
rs3094669	PSORS1C1	0	6:31103195	C	G	0.876	++	0.0523983	0.00669715	-8.49363	5.11877e-15
rs3094669	NONE	NA	6:31103195	C	G	0.876	++	0.0523983	0.00669715	-8.49363	5.11877e-15
rs3094669	NONE	NA	6:31103195	C	G	0.876	++	0.0523983	0.00669715	-8.49363	5.11877e-15
rs3094669	NONE	NA	6:31103195	C	G	0.876	++	0.0523983	0.00669715	-8.49363	5.11877e-15
rs3094669	NONE	NA	6:31103195	C	G	0.876	++	0.0523983	0.00669715	-8.49363	5.11877e-15
rs114680466	NA	NA	6:30803526	A	G	0.8825	++	0.0549566	0.00702547	-8.94091	5.17922e-15
rs116692803	NA	NA	6:30170287	A	G	0.895	++	0.0580252	0.00741779	-9.29338	5.18111e-15
rs116186974	NA	NA	6:30323393	T	C	0.103	--	-0.0586199	0.00749627	9.1355	5.28781e-15
rs116777428	NA	NA	6:30327196	A	G	0.103	--	-0.0586199	0.00749627	9.13213	5.28781e-15
rs115868769	NA	NA	6:31315618	A	G	0.8845	++	0.0543699	0.00695285	-8.67367	5.29057e-15
rs4074990	LINC01360	49393	1:73722460	C	G	0.5015	--	-0.0344589	0.00440685	8.064	5.30813e-15
rs10890020	LINC01360	103017	1:73668836	A	G	0.509	--	-0.0345042	0.0044135	8.09259	5.37205e-15
rs114233106	NA	NA	6:31019806	A	G	0.1515	--	-0.0485062	0.00620536	8.45268	5.41723e-15
rs111335657	NA	NA	6:31332920	A	G	0.116	--	-0.054605	0.00698575	8.75853	5.42602e-15
rs115384860	NA	NA	6:31335431	T	C	0.884	++	0.0546033	0.00698575	-8.76112	5.43666e-15
rs9366652	BTN3A2	11168	6:26354219	C	G	0.72	++	0.0387267	0.00495518	-8.40095	5.4788e-15
rs1460942	NEGR1	64979	1:72813256	A	T	0.372	--	-0.0358518	0.00458737	7.65723	5.48188e-15
rs11210193	LINC01360	27980	1:73743873	A	G	0.514	++	0.0343773	0.00440004	-8.17496	5.58688e-15
rs114594339	NA	NA	6:30857894	A	G	0.118	--	-0.0548481	0.00702074	8.92257	5.61566e-15
rs116551911	NA	NA	6:30864279	T	C	0.118	--	-0.0548481	0.00702074	8.92268	5.61566e-15
rs1432639	NEGR1	64941	1:72813218	A	C	0.627	++	0.0358345	0.00458737	-7.65243	5.6484e-15
rs9467725	BTN3A2	8565	6:26356822	A	G	0.72	++	0.0381039	0.00487813	-8.38975	5.66562e-15
rs114274879	NA	NA	6:30882415	T	C	0.1175	--	-0.0548363	0.00702074	8.92558	5.69088e-15
rs35641559	LINC01360	11749	1:73760104	T	C	0.5145	++	0.0343608	0.00440004	-8.17605	5.75519e-15
rs115436129	NA	NA	6:30327194	A	G	0.103	--	-0.0585259	0.00749627	9.12664	5.84094e-15
rs12136984	LINC01360	45855	1:73725998	T	G	0.4945	--	-0.0344006	0.00440685	8.14647	5.89542e-15
rs116778584	NA	NA	6:31335901	A	G	0.884	++	0.0545198	0.00698575	-8.74573	5.97742e-15
rs114468816	NA	NA	6:31335976	C	G	0.116	--	-0.0545148	0.00698575	8.74009	6.01108e-15
rs9358933	BTN3A2	1699	6:26363688	T	C	0.278	--	-0.0386647	0.00495518	8.41758	6.05078e-15
rs2523593	NONE	NA	6:31326703	T	C	0.888	++	0.0551167	0.00706579	-8.74671	6.16599e-15
rs2523593	HLA-B	1681	6:31326703	T	C	0.888	++	0.0551167	0.00706579	-8.74671	6.16599e-15
rs2523593	NONE	NA	6:31326703	T	C	0.888	++	0.0551167	0.00706579	-8.74671	6.16599e-15
rs2523593	NONE	NA	6:31326703	T	C	0.888	++	0.0551167	0.00706579	-8.74671	6.16599e-15
rs2523593	NONE	NA	6:31326703	T	C	0.888	++	0.0551167	0.00706579	-8.74671	6.16599e-15
rs2523593	NONE	NA	6:31326703	T	C	0.888	++	0.0551167	0.00706579	-8.74671	6.16599e-15
rs114596632	NA	NA	6:30879987	T	C	0.118	--	-0.0547544	0.00702074	8.91164	6.24254e-15
rs141558605	NA	NA	6:30851989	A	G	0.1175	--	-0.0547495	0.00702074	8.90865	6.27688e-15
rs115215206	NA	NA	6:30894965	A	T	0.117	--	-0.0547294	0.00702074	8.90127	6.42122e-15
rs116118102	NA	NA	6:30326804	A	T	0.103	--	-0.058432	0.00749627	9.10824	6.45086e-15
rs116371885	NA	NA	6:30326809	A	T	0.103	--	-0.058432	0.00749627	9.10924	6.45086e-15
rs114104407	NA	NA	6:30327839	T	G	0.103	--	-0.058432	0.00749627	9.11019	6.45086e-15
rs115619566	NA	NA	6:31580245	A	G	0.373	++	0.0360406	0.00462551	-8.27033	6.61108e-15
rs3130616	NONE	NA	6:31473746	A	G	0.106	--	-0.0544938	0.00699457	8.54482	6.6544e-15
rs3130616	NONE	NA	6:31473746	A	G	0.106	--	-0.0544938	0.00699457	8.54482	6.6544e-15
rs3130616	NONE	NA	6:31473746	A	G	0.106	--	-0.0544938	0.00699457	8.54482	6.6544e-15
rs3130616	NONE	NA	6:31473746	A	G	0.106	--	-0.0544938	0.00699457	8.54482	6.6544e-15
rs3130616	MICB	0	6:31473746	A	G	0.106	--	-0.0544938	0.00699457	8.54482	6.6544e-15
rs3130616	NONE	NA	6:31473746	A	G	0.106	--	-0.0544938	0.00699457	8.54482	6.6544e-15
rs3130616	NONE	NA	6:31473746	A	G	0.106	--	-0.0544938	0.00699457	8.54482	6.6544e-15
rs3130616	NONE	NA	6:31473746	A	G	0.106	--	-0.0544938	0.00699457	8.54482	6.6544e-15
rs6677536	LINC01360	33398	1:73837958	A	C	0.604	--	-0.0356266	0.00457346	8.20583	6.70838e-15
rs12049376	LINC01360	7141	1:73764712	A	G	0.489	--	-0.0343223	0.00440685	8.15695	6.78687e-15
rs114830575	NA	NA	6:30867527	A	G	0.118	--	-0.0546752	0.00702074	8.9003	6.82613e-15
rs137975635	NA	NA	6:30872783	T	C	0.1175	--	-0.0546752	0.00702074	8.89919	6.82613e-15
rs114833819	NA	NA	6:30872982	A	G	0.0946	--	-0.0546752	0.00702074	8.90216	6.82613e-15
rs3095233	NONE	NA	6:31469774	A	G	0.887	++	0.0544575	0.00699457	-8.51719	6.93354e-15
rs3095233	NONE	NA	6:31469774	A	G	0.887	++	0.0544575	0.00699457	-8.51719	6.93354e-15
rs3095233	NONE	NA	6:31469774	A	G	0.887	++	0.0544575	0.00699457	-8.51719	6.93354e-15
rs3095233	NONE	NA	6:31469774	A	G	0.887	++	0.0544575	0.00699457	-8.51719	6.93354e-15
rs3095233	NONE	NA	6:31469774	A	G	0.887	++	0.0544575	0.00699457	-8.51719	6.93354e-15
rs3095233	NONE	NA	6:31469774	A	G	0.887	++	0.0544575	0.00699457	-8.51719	6.93354e-15
rs3095233	MICB	0	6:31469774	A	G	0.887	++	0.0544575	0.00699457	-8.51719	6.93354e-15
rs3095233	NONE	NA	6:31469774	A	G	0.887	++	0.0544575	0.00699457	-8.51719	6.93354e-15
rs114137500	NA	NA	6:30278745	T	C	0.1045	--	-0.0584058	0.00750314	9.19839	7.01666e-15
rs116552098	NA	NA	6:30330737	A	G	0.897	++	0.0583472	0.00749627	-9.103	7.05464e-15
rs115860453	NA	NA	6:30813249	T	C	0.122	--	-0.0546819	0.00702547	8.91139	7.06092e-15
rs2568961	NEGR1	64470	1:72812747	T	C	0.627	++	0.0356971	0.00458737	-7.62898	7.16107e-15
rs1460943	NEGR1	64852	1:72813129	T	C	0.627	++	0.0356971	0.00458737	-7.6372	7.16107e-15
rs4712981	BTN3A2	3957	6:26361430	T	C	0.278	--	-0.0385452	0.00495518	8.39007	7.3234e-15
rs143186393	NA	NA	6:31329642	T	C	0.115	--	-0.0549129	0.00706032	8.72483	7.38646e-15
rs10946816	BTN3A2	3441	6:26361946	C	G	0.722	++	0.0385322	0.00495518	-8.38965	7.47674e-15
rs116418332	NA	NA	6:30161536	A	G	0.10085	--	-0.0583438	0.00750314	9.19438	7.49031e-15
rs114528009	NA	NA	6:31312941	T	C	0.1165	--	-0.0540053	0.00694708	8.62945	7.61593e-15
rs114365832	NA	NA	6:30328357	T	C	0.1015	--	-0.0582535	0.00749627	9.09755	7.78711e-15
rs114696995	NA	NA	6:31318308	T	G	0.116	--	-0.053976	0.00694708	8.62875	7.87402e-15
rs9380069	ZSCAN9	2036	6:28203300	A	G	0.8725	++	0.0513319	0.0066069	-8.46434	7.88317e-15
rs115759691	NA	NA	6:31313722	T	C	0.1165	--	-0.0544908	0.00701356	8.53754	7.8887e-15
rs3094005	NONE	NA	6:31465047	T	G	0.113	--	-0.0543896	0.00700099	8.53655	7.92092e-15
rs3094005	NONE	NA	6:31465047	T	G	0.113	--	-0.0543896	0.00700099	8.53655	7.92092e-15
rs3094005	MICB	0	6:31465047	T	G	0.113	--	-0.0543896	0.00700099	8.53655	7.92092e-15
rs3094005	NONE	NA	6:31465047	T	G	0.113	--	-0.0543896	0.00700099	8.53655	7.92092e-15
rs3094005	NONE	NA	6:31465047	T	G	0.113	--	-0.0543896	0.00700099	8.53655	7.92092e-15
rs3094005	NONE	NA	6:31465047	T	G	0.113	--	-0.0543896	0.00700099	8.53655	7.92092e-15
rs3094005	NONE	NA	6:31465047	T	G	0.113	--	-0.0543896	0.00700099	8.53655	7.92092e-15
rs138832378	NA	NA	6:31327890	A	G	0.8865	++	0.0548834	0.00706579	-8.71909	8.00582e-15
rs116388453	NA	NA	6:31318432	T	C	0.884	++	0.05396	0.00694708	-8.63122	8.01849e-15
rs114529893	NA	NA	6:31346653	A	G	0.884	++	0.054336	0.0069961	-8.74258	8.06156e-15
rs3130614	NONE	NA	6:31476458	A	T	0.11	--	-0.0552497	0.00711622	8.64303	8.2354e-15
rs3130614	NONE	NA	6:31476458	A	T	0.11	--	-0.0552497	0.00711622	8.64303	8.2354e-15
rs3130614	MICB	0	6:31476458	A	T	0.11	--	-0.0552497	0.00711622	8.64303	8.2354e-15
rs3130614	NONE	NA	6:31476458	A	T	0.11	--	-0.0552497	0.00711622	8.64303	8.2354e-15
rs3130614	NONE	NA	6:31476458	A	T	0.11	--	-0.0552497	0.00711622	8.64303	8.2354e-15
rs3130614	NONE	NA	6:31476458	A	T	0.11	--	-0.0552497	0.00711622	8.64303	8.2354e-15
rs3130614	NONE	NA	6:31476458	A	T	0.11	--	-0.0552497	0.00711622	8.64303	8.2354e-15
rs3130614	NONE	NA	6:31476458	A	T	0.11	--	-0.0552497	0.00711622	8.64303	8.2354e-15
rs2613494	NEGR1	64380	1:72812657	A	G	0.373	--	-0.0356142	0.00458737	7.61202	8.26005e-15
rs190945449	GUSBP2	10907	6:26828359	T	C	0.09425	--	-0.0613041	0.00789821	8.72708	8.37585e-15
rs115785414	NA	NA	6:30279130	A	G	0.1025	--	-0.0582249	0.00750652	9.14133	8.72503e-15
rs139229124	NA	NA	6:30937732	A	G	0.883	++	0.0543661	0.00701109	-8.75148	8.88366e-15
rs115029835	NA	NA	6:30899051	C	G	0.117	--	-0.0544287	0.00702074	8.86367	9.00615e-15
rs114934170	NA	NA	6:31344390	A	G	0.884	++	0.0542306	0.0069961	-8.72453	9.07806e-15
rs2853999	NONE	NA	6:31326074	A	T	0.887	++	0.0547629	0.00706579	-8.70367	9.15824e-15
rs2853999	HLA-B	1052	6:31326074	A	T	0.887	++	0.0547629	0.00706579	-8.70367	9.15824e-15
rs2853999	NONE	NA	6:31326074	A	T	0.887	++	0.0547629	0.00706579	-8.70367	9.15824e-15
rs2853999	NONE	NA	6:31326074	A	T	0.887	++	0.0547629	0.00706579	-8.70367	9.15824e-15
rs2853999	NONE	NA	6:31326074	A	T	0.887	++	0.0547629	0.00706579	-8.70367	9.15824e-15
rs2853999	NONE	NA	6:31326074	A	T	0.887	++	0.0547629	0.00706579	-8.70367	9.15824e-15
rs114095420	NA	NA	6:31586742	A	G	0.3725	++	0.0358448	0.00462551	-8.20842	9.23555e-15
rs13011472	VRK2	173184	2:57961602	C	G	0.506	--	-0.0347419	0.00448326	8.27472	9.24388e-15
rs35998080	LINC01360	493238	1:73278615	T	G	0.436	++	0.0348977	0.0045038	-8.2027	9.29903e-15
rs4650206	LINC01360	51276	1:73720577	T	C	0.5	--	-0.0340915	0.00440004	8.03488	9.33516e-15
rs140215324	HLA-E	14248	6:30442935	A	G	0.1105	--	-0.0588287	0.00759512	8.72408	9.51391e-15
rs144554508	NA	NA	6:31581896	A	G	0.3735	++	0.0358673	0.00463139	-8.21371	9.60472e-15
rs2568960	NEGR1	63972	1:72812249	A	G	0.3715	--	-0.0355746	0.00459409	7.60077	9.66847e-15
rs2815752	NEGR1	64163	1:72812440	A	G	0.627	++	0.03551	0.00458737	-7.59748	9.87851e-15
rs138253351	NA	NA	6:30926517	T	C	0.117	--	-0.0543416	0.00702074	8.82674	9.9304e-15
rs147027375	NA	NA	6:31329374	A	C	0.886	++	0.0546836	0.00706579	-8.66345	1.00041e-14
rs116122940	NA	NA	6:31482097	T	G	0.89	++	0.0550356	0.00711622	-8.60811	1.04365e-14
rs9467714	BTN3A2	24602	6:26340785	A	G	0.118	--	-0.0546901	0.0070717	8.46301	1.04498e-14
rs2523571	NONE	NA	6:31329691	A	T	0.114	--	-0.0545999	0.00706032	8.71563	1.04752e-14
rs2523571	NONE	NA	6:31329691	A	T	0.114	--	-0.0545999	0.00706032	8.71563	1.04752e-14
rs2523571	NONE	NA	6:31329691	A	T	0.114	--	-0.0545999	0.00706032	8.71563	1.04752e-14
rs2523571	NONE	NA	6:31329691	A	T	0.114	--	-0.0545999	0.00706032	8.71563	1.04752e-14
rs2523571	NONE	NA	6:31329691	A	T	0.114	--	-0.0545999	0.00706032	8.71563	1.04752e-14
rs2523571	HLA-B	4669	6:31329691	A	T	0.114	--	-0.0545999	0.00706032	8.71563	1.04752e-14
rs3757188	ZSCAN16-AS1	2263	6:28107357	T	C	0.872	++	0.0511277	0.00661363	-8.48714	1.06998e-14
rs115515572	NA	NA	6:31590898	T	C	0.356	++	0.035756	0.00462551	-8.25453	1.07408e-14
rs116023984	NA	NA	6:30951561	T	C	0.8365	++	0.0537536	0.00695392	-8.32881	1.0757e-14
rs114563954	NA	NA	6:31589676	A	G	0.6275	--	-0.035755	0.00462551	8.25489	1.07596e-14
rs115641390	NA	NA	6:31593476	A	G	0.6275	--	-0.035755	0.00462551	8.25377	1.07596e-14
rs2815753	NEGR1	64047	1:72812324	A	G	0.627	++	0.0354461	0.00458737	-7.57682	1.10217e-14
rs116830974	NA	NA	6:30337974	A	G	0.102	--	-0.0579162	0.00749627	9.02151	1.10978e-14
rs9467704	HIST1H4H	33759	6:26319486	T	C	0.09795	--	-0.0577424	0.00747798	8.59248	1.14828e-14
rs114854987	NA	NA	6:30204247	A	T	0.895	++	0.0573123	0.00742427	-9.15398	1.16709e-14
rs12140625	LINC01360	105626	1:73666227	A	T	0.5005	--	-0.0339658	0.00440004	8.02627	1.16852e-14
rs144762289	NA	NA	6:31196862	A	G	0.124	--	-0.0543373	0.00704813	8.81755	1.26355e-14
rs10890021	LINC01360	102971	1:73668882	A	T	0.496	++	0.0339623	0.00440685	-8.01916	1.29104e-14
rs116439849	NA	NA	6:30206014	A	G	0.1045	--	-0.0572091	0.00742427	9.11508	1.30136e-14
rs11967935	LOC105374988	8880	6:26560672	A	C	0.7945	++	0.0424471	0.00551024	-8.4656	1.32591e-14
rs116480141	NA	NA	6:31315005	T	C	0.119	--	-0.0535142	0.00694708	8.61228	1.32794e-14
rs114006959	NA	NA	6:31483481	C	G	0.112	--	-0.0539221	0.00700099	8.44362	1.33875e-14
rs6424535	LINC01360	107533	1:73664320	A	G	0.4995	--	-0.0338793	0.00440004	8.01994	1.36319e-14
rs34130214	ZSCAN16-AS1	0	6:28102378	T	C	0.128	--	-0.0509072	0.00661363	8.45427	1.38955e-14
rs114268998	NA	NA	6:30155149	C	G	0.104	--	-0.0578048	0.00751314	9.18383	1.42797e-14
rs115543662	NA	NA	6:30251391	T	C	0.102	--	-0.0577431	0.00750652	9.07721	1.44399e-14
rs114915156	NA	NA	6:30248711	A	G	0.10095	--	-0.0577431	0.00750652	9.0698	1.44399e-14
rs114831258	NA	NA	6:31386131	A	G	0.1165	--	-0.0537153	0.00698575	8.61016	1.47987e-14
rs115105023	NA	NA	6:31410521	A	G	0.887	++	0.0541139	0.00703761	-8.5653	1.48011e-14
rs115387234	NA	NA	6:30152467	T	G	0.102	--	-0.0577801	0.0075164	9.14709	1.5038e-14
rs114073033	NA	NA	6:31436738	A	T	0.886	++	0.0539124	0.00701356	-8.52767	1.50759e-14
rs13191660	BTN3A2	0	6:26369252	T	C	0.107	--	-0.0568055	0.00739028	8.37459	1.51199e-14
rs1923240	LINC01360	508	1:73771345	A	G	0.514	++	0.033817	0.00440004	-8.07898	1.52281e-14
rs11210187	LINC01360	56620	1:73715233	T	C	0.499	--	-0.0338167	0.00440004	7.9887	1.52368e-14
rs11210186	LINC01360	60042	1:73711811	T	C	0.5005	++	0.0338016	0.00440004	-7.98138	1.56498e-14
rs116712124	NA	NA	6:30299245	T	G	0.8995	++	0.0576196	0.00750314	-9.02525	1.59842e-14
rs140313142	NA	NA	6:31311318	A	G	0.8795	++	0.0530674	0.00691063	-8.35347	1.60208e-14
rs114867214	NA	NA	6:30285312	C	G	0.1025	--	-0.0576147	0.00750314	9.07192	1.60657e-14
rs140502984	NA	NA	6:31449552	T	C	0.887	++	0.0538516	0.00701356	-8.50962	1.61327e-14
rs11210182	LINC01360	105028	1:73666825	A	G	0.5005	++	0.0337833	0.00440004	-7.98787	1.6166e-14
rs9267488	NONE	NA	6:31514247	A	G	0.8885	++	0.054347	0.00707835	-8.40687	1.61692e-14
rs9267488	ATP6V1G2-DDX39B	0	6:31514247	A	G	0.8885	++	0.054347	0.00707835	-8.40687	1.61692e-14
rs9267488	NONE	NA	6:31514247	A	G	0.8885	++	0.054347	0.00707835	-8.40687	1.61692e-14
rs9267488	NONE	NA	6:31514247	A	G	0.8885	++	0.054347	0.00707835	-8.40687	1.61692e-14
rs9267488	NONE	NA	6:31514247	A	G	0.8885	++	0.054347	0.00707835	-8.40687	1.61692e-14
rs9267488	NONE	NA	6:31514247	A	G	0.8885	++	0.054347	0.00707835	-8.40687	1.61692e-14
rs9267488	NONE	NA	6:31514247	A	G	0.8885	++	0.054347	0.00707835	-8.40687	1.61692e-14
rs9468300	ZKSCAN8	0	6:28126840	T	C	0.129	--	-0.0507369	0.00661363	8.41967	1.69908e-14
rs662655	LINC01360	466071	1:73305782	A	G	0.4625	++	0.0344988	0.00449712	-8.00259	1.70251e-14
rs10789363	LINC01360	103334	1:73668519	A	G	0.4995	--	-0.033754	0.00440004	7.97417	1.70266e-14
rs114816827	NA	NA	6:30319154	A	T	0.8965	++	0.057445	0.00748924	-8.95033	1.71537e-14
rs114010633	NA	NA	6:30137387	A	G	0.1045	--	-0.0576266	0.00751314	9.16649	1.71856e-14
rs2523607	NONE	NA	6:31322790	A	T	0.123	--	-0.0520255	0.0067883	8.63533	1.80244e-14
rs2523607	NONE	NA	6:31322790	A	T	0.123	--	-0.0520255	0.0067883	8.63533	1.80244e-14
rs2523607	NONE	NA	6:31322790	A	T	0.123	--	-0.0520255	0.0067883	8.63533	1.80244e-14
rs2523607	NONE	NA	6:31322790	A	T	0.123	--	-0.0520255	0.0067883	8.63533	1.80244e-14
rs2523607	NONE	NA	6:31322790	A	T	0.123	--	-0.0520255	0.0067883	8.63533	1.80244e-14
rs2523607	HLA-B	0	6:31322790	A	T	0.123	--	-0.0520255	0.0067883	8.63533	1.80244e-14
rs4713139	ZSCAN16-AS1	0	6:28092685	T	C	0.128	--	-0.05068	0.00661363	8.42204	1.81691e-14
rs6684541	LINC01360	65684	1:73706169	A	C	0.4995	--	-0.0337149	0.00440004	7.97413	1.82486e-14
rs11210185	LINC01360	60484	1:73711369	A	T	0.4995	--	-0.033705	0.00440004	7.96677	1.8572e-14
rs116200175	NA	NA	6:28796460	A	T	0.8485	++	0.0494644	0.00646041	-8.944	1.91005e-14
rs140786044	NA	NA	6:31323506	T	C	0.123	--	-0.0519662	0.0067883	8.61495	1.9293e-14
rs8180562	ZNF192P1	4087	6:28141460	A	G	0.128	--	-0.0506259	0.00661363	8.41164	1.93647e-14
rs11209948	NEGR1	63627	1:72811904	T	G	0.6275	++	0.0351039	0.00458737	-7.4761	1.97425e-14
rs144251460	NA	NA	6:31473957	C	G	0.8895	++	0.0528329	0.00690423	-8.39172	1.97504e-14
rs1800628	NONE	NA	6:31546850	A	G	0.1095	--	-0.0544524	0.00711622	8.49677	1.9808e-14
rs1800628	NONE	NA	6:31546850	A	G	0.1095	--	-0.0544524	0.00711622	8.49677	1.9808e-14
rs1800628	NONE	NA	6:31546850	A	G	0.1095	--	-0.0544524	0.00711622	8.49677	1.9808e-14
rs1800628	NONE	NA	6:31546850	A	G	0.1095	--	-0.0544524	0.00711622	8.49677	1.9808e-14
rs1800628	NONE	NA	6:31546850	A	G	0.1095	--	-0.0544524	0.00711622	8.49677	1.9808e-14
rs1800628	NONE	NA	6:31546850	A	G	0.1095	--	-0.0544524	0.00711622	8.49677	1.9808e-14
rs1800628	NONE	NA	6:31546850	A	G	0.1095	--	-0.0544524	0.00711622	8.49677	1.9808e-14
rs1800628	TNF	738	6:31546850	A	G	0.1095	--	-0.0544524	0.00711622	8.49677	1.9808e-14
rs3101337	NEGR1	2857	1:72751134	T	C	0.6275	++	0.0351004	0.00458737	-7.50732	1.98593e-14
rs3132556	NONE	NA	6:31078809	A	T	0.817	++	0.0443686	0.00580084	-8.14257	2.03113e-14
rs3132556	NONE	NA	6:31078809	A	T	0.817	++	0.0443686	0.00580084	-8.14257	2.03113e-14
rs3132556	NONE	NA	6:31078809	A	T	0.817	++	0.0443686	0.00580084	-8.14257	2.03113e-14
rs3132556	NONE	NA	6:31078809	A	T	0.817	++	0.0443686	0.00580084	-8.14257	2.03113e-14
rs3132556	NONE	NA	6:31078809	A	T	0.817	++	0.0443686	0.00580084	-8.14257	2.03113e-14
rs3132556	C6orf15	191	6:31078809	A	T	0.817	++	0.0443686	0.00580084	-8.14257	2.03113e-14
rs6697023	LINC01360	70182	1:73701671	T	G	0.5005	++	0.0336534	0.00440004	-7.95824	2.03442e-14
rs6675954	LINC01360	70130	1:73701723	T	C	0.5005	++	0.0336534	0.00440004	-7.95806	2.03442e-14
rs2568958	NEGR1	16839	1:72765116	A	G	0.6275	++	0.0350792	0.00458737	-7.50121	2.05882e-14
rs2568952	NEGR1	6828	1:72755105	C	G	0.3725	--	-0.0350754	0.00458737	7.49288	2.07198e-14
rs2596495	NONE	NA	6:31323416	C	G	0.1235	--	-0.0518981	0.0067883	8.59891	2.08573e-14
rs2596495	NONE	NA	6:31323416	C	G	0.1235	--	-0.0518981	0.0067883	8.59891	2.08573e-14
rs2596495	HLA-B	0	6:31323416	C	G	0.1235	--	-0.0518981	0.0067883	8.59891	2.08573e-14
rs2596495	NONE	NA	6:31323416	C	G	0.1235	--	-0.0518981	0.0067883	8.59891	2.08573e-14
rs2596495	NONE	NA	6:31323416	C	G	0.1235	--	-0.0518981	0.0067883	8.59891	2.08573e-14
rs2596495	NONE	NA	6:31323416	C	G	0.1235	--	-0.0518981	0.0067883	8.59891	2.08573e-14
rs4713140	ZSCAN16	0	6:28097193	A	G	0.128	--	-0.0505548	0.00661363	8.40693	2.10521e-14
rs4713140	ZSCAN16	0	6:28097193	A	G	0.128	--	-0.0505548	0.00661363	8.40693	2.10521e-14
rs114998867	NA	NA	6:30153363	A	G	0.1015	--	-0.0574278	0.00751314	9.07619	2.11149e-14
rs115117070	NA	NA	6:30851909	A	C	0.1045	--	-0.0534365	0.00699097	8.62362	2.11155e-14
rs9380064	ZNF192P1	5745	6:28143118	A	G	0.872	++	0.0505472	0.00661363	-8.39333	2.12409e-14
rs2180945	LINC01360	0	1:73772693	T	C	0.5145	++	0.0336289	0.00440004	-8.00523	2.12456e-14
rs9461432	ZSCAN16-AS1	2690	6:28086883	T	C	0.872	++	0.050541	0.00661363	-8.40096	2.13955e-14
rs116300519	NA	NA	6:31009055	T	C	0.134	--	-0.0502323	0.00657331	8.32741	2.14103e-14
rs4650205	LINC01360	65141	1:73706712	A	T	0.5005	++	0.0336218	0.00440004	-7.9418	2.15144e-14
rs1985732	BTN3A2	0	6:26376161	A	G	0.7105	++	0.0372231	0.00487159	-8.19132	2.15787e-14
rs3101336	NEGR1	2908	1:72751185	T	C	0.3725	--	-0.0350508	0.00458737	7.50737	2.1602e-14
rs7533366	LINC01360	75739	1:73696114	A	G	0.5005	++	0.0336052	0.00440004	-7.94434	2.21536e-14
rs116656756	NA	NA	6:31353171	A	G	0.8865	++	0.0540444	0.00707651	-8.60768	2.22084e-14
rs115199198	NA	NA	6:31353435	C	G	0.8865	++	0.0540029	0.00707119	-8.5856	2.2228e-14
rs144959664	NA	NA	6:30565853	A	G	0.1345	--	-0.0515453	0.00675032	8.74633	2.24116e-14
rs12023347	LINC01360	3831	1:73768022	T	C	0.5145	++	0.0335974	0.00440004	-7.99717	2.24583e-14
rs2568956	NEGR1	16099	1:72764376	T	C	0.373	--	-0.0350269	0.00458737	7.48295	2.24931e-14
rs114867454	NA	NA	6:31428920	T	C	0.8865	++	0.053733	0.00703761	-8.56621	2.25628e-14
rs116423149	NA	NA	6:31434520	C	G	0.1195	--	-0.0523498	0.00685654	8.55179	2.2579e-14
rs114050967	NA	NA	6:31505480	A	G	0.887	++	0.0534481	0.00700099	-8.37961	2.26951e-14
rs3130063	NONE	NA	6:31558702	T	C	0.112	--	-0.053494	0.00700732	8.38763	2.27548e-14
rs3130063	NONE	NA	6:31558702	T	C	0.112	--	-0.053494	0.00700732	8.38763	2.27548e-14
rs3130063	NONE	NA	6:31558702	T	C	0.112	--	-0.053494	0.00700732	8.38763	2.27548e-14
rs3130063	NONE	NA	6:31558702	T	C	0.112	--	-0.053494	0.00700732	8.38763	2.27548e-14
rs3130063	NONE	NA	6:31558702	T	C	0.112	--	-0.053494	0.00700732	8.38763	2.27548e-14
rs3130063	NCR3	0	6:31558702	T	C	0.112	--	-0.053494	0.00700732	8.38763	2.27548e-14
rs3130063	NONE	NA	6:31558702	T	C	0.112	--	-0.053494	0.00700732	8.38763	2.27548e-14
rs3130063	NONE	NA	6:31558702	T	C	0.112	--	-0.053494	0.00700732	8.38763	2.27548e-14
rs116480994	NA	NA	6:30032522	A	C	0.8995	++	0.0580809	0.00760849	-9.1096	2.2812e-14
rs35851404	LINC01360	0	1:73780291	A	T	0.5145	++	0.0335801	0.00440004	-8.00691	2.31555e-14
rs114046333	NONE	NA	6:31296388	C	G	0.108	--	-0.0577015	0.00756147	8.63696	2.3295e-14
rs114046333	HLA-B	25255	6:31296388	C	G	0.108	--	-0.0577015	0.00756147	8.63696	2.3295e-14
rs114046333	NONE	NA	6:31296388	C	G	0.108	--	-0.0577015	0.00756147	8.63696	2.3295e-14
rs114046333	NONE	NA	6:31296388	C	G	0.108	--	-0.0577015	0.00756147	8.63696	2.3295e-14
rs114046333	NONE	NA	6:31296388	C	G	0.108	--	-0.0577015	0.00756147	8.63696	2.3295e-14
rs114002577	NA	NA	6:31414241	T	G	0.114	--	-0.05369	0.00703761	8.535	2.36578e-14
rs4261072	LINC01360	85859	1:73685994	A	T	0.4995	--	-0.0335641	0.00440004	7.94497	2.38185e-14
rs138502518	NA	NA	6:31585821	A	C	0.6275	--	-0.0353228	0.00463139	8.09975	2.40597e-14
rs115902351	NA	NA	6:31434621	A	G	0.8885	++	0.0543139	0.00712222	-8.54815	2.42202e-14
rs11209952	NEGR1	89223	1:72837500	T	C	0.622	++	0.0349803	0.00458737	-7.50507	2.43395e-14
rs114070419	NA	NA	6:31408329	A	T	0.114	--	-0.0536606	0.00703761	8.54173	2.44363e-14
rs11210070	LINC01360	485444	1:73286409	A	G	0.4375	++	0.0336482	0.0044135	-7.89868	2.46071e-14
rs1923204	LINC01360	0	1:73791614	T	G	0.514	++	0.0335322	0.00440004	-8.00549	2.51957e-14
rs12136862	LINC01360	483963	1:73287890	T	C	0.5625	--	-0.0336331	0.0044135	7.90013	2.5268e-14
rs149123117	ZNF322	10638	6:26670618	A	G	0.9055	++	0.0595261	0.00781393	-8.43962	2.57754e-14
rs115497370	NA	NA	6:30038647	T	C	0.899	++	0.057931	0.0076052	-9.07175	2.59078e-14
rs55664827	GUSBP2	14346	6:26824920	T	C	0.9055	++	0.0602351	0.00790906	-8.54202	2.61722e-14
rs10889947	NEGR1	79944	1:72828221	T	C	0.3795	--	-0.0343405	0.00451033	7.40566	2.66267e-14
rs12092858	LINC01360	93399	1:73678454	A	T	0.4975	--	-0.03465	0.00455133	7.83974	2.67485e-14
rs12092858	LINC01360	93399	1:73678454	A	T	0.4975	--	-0.03465	0.00455133	7.83974	2.67485e-14
rs9368561	TOB2P1	14773	6:28168343	T	C	0.125	--	-0.0509815	0.00669715	8.34627	2.69021e-14
rs116276084	NA	NA	6:30318327	A	G	0.102	--	-0.0577354	0.00758462	8.94989	2.69536e-14
rs34712084	ZNF165	4654	6:28043828	A	G	0.875	++	0.0509643	0.00669715	-8.34721	2.74426e-14
rs11209950	NEGR1	81403	1:72829680	A	T	0.3775	--	-0.0349089	0.00458737	7.51084	2.74568e-14
rs115672668	NA	NA	6:31566168	C	G	0.888	++	0.0532639	0.00700099	-8.34615	2.7826e-14
rs1841499	NEGR1	88179	1:72836456	A	T	0.377	--	-0.0349005	0.00458737	7.48989	2.78478e-14
rs2224494	LINC01360	0	1:73782148	T	G	0.5145	++	0.0334564	0.00440004	-7.97334	2.87908e-14
rs10890031	LINC01360	0	1:73787158	A	G	0.4855	--	-0.0334425	0.00440004	7.9622	2.94981e-14
rs12036558	LINC01360	0	1:73796949	T	G	0.5135	++	0.0334399	0.00440004	-7.97077	2.96357e-14
rs115648972	NA	NA	6:31353329	A	G	0.1135	--	-0.0537784	0.00707651	8.58137	2.97118e-14
rs115623374	NA	NA	6:31360663	T	C	0.115	--	-0.0538136	0.00708176	8.54859	2.98629e-14
rs3101339	NEGR1	392	1:72748669	A	C	0.375	--	-0.0349042	0.00459409	7.44353	3.01606e-14
rs9468287	ZSCAN16-AS1	9832	6:28079741	A	C	0.125	--	-0.0508635	0.00669715	8.32892	3.08282e-14
rs115146037	NA	NA	6:31434331	A	T	0.887	++	0.0534425	0.00703761	-8.5267	3.10558e-14
rs10789336	NEGR1	90129	1:72838406	A	G	0.623	++	0.0348336	0.00458737	-7.47165	3.11671e-14
rs6661921	NEGR1	76578	1:72824855	A	G	0.6225	++	0.0348721	0.00459409	-7.48772	3.18353e-14
rs116662199	NA	NA	6:31448976	A	C	0.1185	--	-0.0519036	0.00683881	8.40754	3.20997e-14
rs115769962	NA	NA	6:31451370	A	G	0.882	++	0.0518888	0.00683881	-8.39491	3.26386e-14
rs114222099	NA	NA	6:31430694	C	G	0.113	--	-0.0533971	0.00703761	8.52749	3.26419e-14
rs12033140	LINC01360	17729	1:73822289	T	C	0.487	--	-0.0333755	0.00440004	7.99349	3.31785e-14
rs1120980	LINC01360	544	1:73805104	A	T	0.5145	++	0.0333755	0.00440004	-7.96207	3.31799e-14
rs114012716	NA	NA	6:31434366	A	G	0.113	--	-0.0533607	0.00703761	8.51618	3.39723e-14
rs1321505	ZNF165	0	6:28052823	A	C	0.875	++	0.0507699	0.00669715	-8.31525	3.43367e-14
rs115977649	NA	NA	6:31433693	T	C	0.887	++	0.0533452	0.00703761	-8.51547	3.45519e-14
rs12737087	LINC01360	0	1:73790407	A	G	0.4855	--	-0.0333495	0.00440004	7.95402	3.47284e-14
rs12564425	LINC01360	0	1:73790683	T	G	0.4875	--	-0.0333495	0.00440004	7.95433	3.47284e-14
rs115236446	NA	NA	6:30063674	C	G	0.102	--	-0.0569452	0.0075164	8.92958	3.56006e-14
rs114314269	NA	NA	6:31430010	A	G	0.1135	--	-0.0533171	0.00703761	8.5202	3.56303e-14
rs116158981	NA	NA	6:31430065	T	C	0.1135	--	-0.0533171	0.00703761	8.51689	3.56303e-14
rs9467711	BTN3A2	32782	6:26332605	A	C	0.896	++	0.0580281	0.0076607	-8.3626	3.59734e-14
rs116565726	NA	NA	6:31339996	A	G	0.117	--	-0.0527832	0.00696966	8.46086	3.6389e-14
rs67682613	NONE	NA	6:31826705	A	G	0.15	--	-0.0488439	0.00645245	8.41243	3.73729e-14
rs67682613	NONE	NA	6:31826705	A	G	0.15	--	-0.0488439	0.00645245	8.41243	3.73729e-14
rs67682613	NEU1	124	6:31826705	A	G	0.15	--	-0.0488439	0.00645245	8.41243	3.73729e-14
rs67682613	NONE	NA	6:31826705	A	G	0.15	--	-0.0488439	0.00645245	8.41243	3.73729e-14
rs67682613	NONE	NA	6:31826705	A	G	0.15	--	-0.0488439	0.00645245	8.41243	3.73729e-14
rs67682613	NONE	NA	6:31826705	A	G	0.15	--	-0.0488439	0.00645245	8.41243	3.73729e-14
rs67682613	NONE	NA	6:31826705	A	G	0.15	--	-0.0488439	0.00645245	8.41243	3.73729e-14
rs67682613	NONE	NA	6:31826705	A	G	0.15	--	-0.0488439	0.00645245	8.41243	3.73729e-14
rs10789340	NEGR1	191996	1:72940273	A	G	0.3455	--	-0.0353883	0.00467762	7.40365	3.86531e-14
rs990871	NEGR1	75436	1:72823713	T	C	0.622	++	0.0346959	0.00458737	-7.42421	3.92784e-14
rs911493	LINC01360	30090	1:73834650	T	G	0.514	++	0.0332788	0.00440004	-7.95503	3.93017e-14
rs116162221	NA	NA	6:31431813	A	G	0.887	++	0.0532263	0.00703761	-8.51095	3.93542e-14
rs2249935	NONE	NA	6:31327178	A	G	0.215	--	-0.0414084	0.0054751	8.26712	3.93749e-14
rs2249935	NONE	NA	6:31327178	A	G	0.215	--	-0.0414084	0.0054751	8.26712	3.93749e-14
rs2249935	HLA-B	2156	6:31327178	A	G	0.215	--	-0.0414084	0.0054751	8.26712	3.93749e-14
rs2249935	NONE	NA	6:31327178	A	G	0.215	--	-0.0414084	0.0054751	8.26712	3.93749e-14
rs2249935	NONE	NA	6:31327178	A	G	0.215	--	-0.0414084	0.0054751	8.26712	3.93749e-14
rs2249935	NONE	NA	6:31327178	A	G	0.215	--	-0.0414084	0.0054751	8.26712	3.93749e-14
rs10493515	LINC01360	11071	1:73815631	T	G	0.514	++	0.0332764	0.00440004	-7.94582	3.9467e-14
rs115568618	NA	NA	6:31448564	T	G	0.1185	--	-0.0517062	0.00683881	8.39162	4.00912e-14
rs11209951	NEGR1	89213	1:72837490	T	C	0.623	++	0.0346804	0.00458737	-7.46002	4.03127e-14
rs2012697	NEGR1	71335	1:72819612	T	C	0.377	--	-0.0346793	0.00458737	7.42392	4.03879e-14
rs3845343	LINC01360	0	1:73797306	T	C	0.4855	--	-0.0332631	0.00440004	7.92696	4.03927e-14
rs114960653	NA	NA	6:31430752	A	G	0.113	--	-0.053183	0.00703761	8.50236	4.12594e-14
rs114771815	NA	NA	6:31451836	T	C	0.8885	++	0.0516716	0.00683881	-8.37895	4.16793e-14
rs6687024	NEGR1	76583	1:72824860	T	C	0.6225	++	0.0347012	0.00459409	-7.44541	4.2394e-14
rs114286232	NA	NA	6:31451848	T	C	0.1185	--	-0.0516539	0.00683881	8.37804	4.25194e-14
rs2422321	LINC01360	478460	1:73293393	A	G	0.5585	--	-0.0333303	0.0044135	7.87901	4.28985e-14
rs144632343	NA	NA	6:31450637	A	G	0.1185	--	-0.0516766	0.00684481	8.38869	4.36107e-14
rs115860703	NA	NA	6:32131972	C	G	0.1005	--	-0.0619212	0.0082025	8.05016	4.38407e-14
rs2340402	LINC01360	31181	1:73835741	A	G	0.486	--	-0.0332091	0.00440004	7.93566	4.43862e-14
rs114815294	NA	NA	6:31377978	T	C	0.1155	--	-0.0533254	0.00706579	8.48555	4.45433e-14
rs34750108	LINC01360	492193	1:73279660	A	T	0.4405	++	0.0338795	0.00449027	-7.89605	4.52006e-14
rs144034766	NA	NA	6:31338844	T	C	0.884	++	0.0525365	0.00696414	-8.38455	4.56236e-14
rs12022895	LINC01360	0	1:73796006	T	C	0.5865	--	-0.0346501	0.00459409	7.85834	4.61686e-14
rs169262	HIST1H2BL	4367	6:27770890	T	C	0.1755	--	-0.0436326	0.00578776	8.10116	4.74432e-14
rs111819558	NA	NA	6:31340075	T	C	0.1175	--	-0.0524979	0.00696414	8.42647	4.76065e-14
rs1608923	LINC01360	480118	1:73291735	A	G	0.5585	--	-0.0332581	0.0044135	7.85596	4.8635e-14
rs10789368	LINC01360	9599	1:73814159	A	G	0.5135	++	0.033155	0.00440004	-7.90635	4.87771e-14
rs6694836	LINC01360	476250	1:73295603	A	T	0.5585	--	-0.0332433	0.0044135	7.85352	4.98987e-14
rs2815765	NEGR1	3953	1:72752230	T	C	0.3725	--	-0.0345522	0.00458737	7.35662	4.99616e-14
rs11581459	LINC01360	44071	1:73848631	A	T	0.4055	++	0.0338193	0.00449027	-7.89331	5.00885e-14
rs7546987	LINC01360	43945	1:73848505	T	C	0.5965	--	-0.0338644	0.00449712	7.90786	5.06455e-14
rs12142655	LINC01360	487548	1:73284305	A	G	0.5625	--	-0.0338058	0.00449027	7.90127	5.12548e-14
rs693906	SLC44A4	0	6:31835164	C	G	0.1385	--	-0.0485609	0.00645245	8.35374	5.23367e-14
rs693906	NONE	NA	6:31835164	C	G	0.1385	--	-0.0485609	0.00645245	8.35374	5.23367e-14
rs693906	NONE	NA	6:31835164	C	G	0.1385	--	-0.0485609	0.00645245	8.35374	5.23367e-14
rs693906	NONE	NA	6:31835164	C	G	0.1385	--	-0.0485609	0.00645245	8.35374	5.23367e-14
rs693906	NONE	NA	6:31835164	C	G	0.1385	--	-0.0485609	0.00645245	8.35374	5.23367e-14
rs693906	NONE	NA	6:31835164	C	G	0.1385	--	-0.0485609	0.00645245	8.35374	5.23367e-14
rs693906	NONE	NA	6:31835164	C	G	0.1385	--	-0.0485609	0.00645245	8.35374	5.23367e-14
rs12135442	LINC01360	496025	1:73275828	T	C	0.5575	--	-0.033831	0.00449712	7.931	5.36104e-14
rs7544848	LINC01360	482920	1:73288933	A	G	0.5585	--	-0.0331962	0.0044135	7.85069	5.41441e-14
rs12140851	LINC01360	480824	1:73291029	T	C	0.5585	--	-0.0331798	0.0044135	7.84773	5.57068e-14
rs12134034	LINC01360	483333	1:73288520	A	G	0.4415	++	0.0331754	0.0044135	-7.84943	5.61322e-14
rs11210072	LINC01360	485047	1:73286806	T	C	0.5585	--	-0.03317	0.0044135	7.85589	5.6658e-14
rs200468	HIST1H2BL	17402	6:27757855	C	G	0.8245	++	0.0434919	0.00578776	-8.06602	5.7142e-14
rs2422320	LINC01360	478521	1:73293332	T	C	0.5585	--	-0.033165	0.0044135	7.84407	5.71509e-14
rs111314864	NA	NA	6:31311912	T	G	0.1225	--	-0.0510521	0.00679418	8.07455	5.73069e-14
rs11209943	NEGR1	2223	1:72750500	A	G	0.3735	--	-0.0344648	0.00458737	7.33238	5.78027e-14
rs11210071	LINC01360	485361	1:73286492	T	G	0.5585	--	-0.0331553	0.0044135	7.85183	5.81271e-14
rs200991	HIST1H2BN	8606	6:27815494	A	C	0.149	--	-0.0468427	0.0062391	8.10738	6.00724e-14
rs7515828	LINC01360	43771	1:73848331	T	C	0.4035	++	0.0337092	0.00449027	-7.87464	6.04185e-14
rs12406253	LINC01360	35781	1:73840341	T	C	0.486	--	-0.0330257	0.00440004	7.8956	6.10691e-14
rs11210073	LINC01360	484729	1:73287124	T	C	0.4415	++	0.0331238	0.0044135	-7.84089	6.13814e-14
rs5758265	L3MBTL2	0	22:41617897	A	G	0.284	++	0.0371807	0.00495518	-7.91196	6.21764e-14
rs1923217	LINC01360	24663	1:73829223	T	C	0.484	--	-0.0330659	0.00440685	7.89905	6.22359e-14
rs12142986	LINC01360	110237	1:73661616	T	C	0.507	++	0.0330082	0.00440004	-7.84552	6.29524e-14
rs6940116	LOC100131289	20791	6:27708732	A	G	0.841	++	0.0455374	0.00607184	-8.24711	6.39314e-14
rs10890017	LINC01360	113291	1:73658562	T	C	0.4925	--	-0.0329933	0.00440004	7.8495	6.46045e-14
rs12138089	LINC01360	479560	1:73292293	T	G	0.4415	++	0.0330932	0.0044135	-7.83189	6.47108e-14
rs7547059	LINC01360	43977	1:73848537	A	C	0.5925	--	-0.0336555	0.00449027	7.86205	6.61935e-14
rs10890018	LINC01360	109684	1:73662169	A	G	0.4925	--	-0.0329744	0.00440004	7.83374	6.67555e-14
rs13212562	VN1R10P	6569	6:27300310	A	G	0.8995	++	0.0574486	0.00766809	-8.2029	6.78822e-14
rs12137869	LINC01360	474277	1:73297576	A	G	0.4425	++	0.0330627	0.0044135	-7.79912	6.82183e-14
rs10789361	LINC01360	113456	1:73658397	A	G	0.5075	++	0.0329581	0.00440004	-7.83711	6.86666e-14
rs116835937	NA	NA	6:30763714	A	T	0.166	--	-0.0475869	0.00635526	8.54189	7.00402e-14
rs7514832	LINC01360	113346	1:73658507	A	T	0.4925	--	-0.0329458	0.00440004	7.83189	7.0144e-14
rs12069039	LINC01360	113768	1:73658085	C	G	0.5075	++	0.032943	0.00440004	-7.82734	7.04781e-14
rs6424536	LINC01360	107458	1:73664395	C	G	0.4925	--	-0.0329288	0.00440004	7.82641	7.2233e-14
rs142536810	NA	NA	6:31787167	T	C	0.107	--	-0.0537937	0.00718807	8.34925	7.22347e-14
rs6424532	LINC01360	107831	1:73664022	A	G	0.5075	++	0.0329265	0.00440004	-7.83905	7.25252e-14
rs2507989	HLA-B	0	6:31324415	A	C	0.814	++	0.0452025	0.0060411	-8.27853	7.29217e-14
rs2507989	NONE	NA	6:31324415	A	C	0.814	++	0.0452025	0.0060411	-8.27853	7.29217e-14
rs2507989	NONE	NA	6:31324415	A	C	0.814	++	0.0452025	0.0060411	-8.27853	7.29217e-14
rs2507989	NONE	NA	6:31324415	A	C	0.814	++	0.0452025	0.0060411	-8.27853	7.29217e-14
rs2507989	NONE	NA	6:31324415	A	C	0.814	++	0.0452025	0.0060411	-8.27853	7.29217e-14
rs2507989	NONE	NA	6:31324415	A	C	0.814	++	0.0452025	0.0060411	-8.27853	7.29217e-14
rs7759741	PRSS16	16644	6:27241043	T	C	0.194	--	-0.0420485	0.00562014	8.27349	7.33327e-14
rs10789360	LINC01360	113546	1:73658307	T	G	0.4925	--	-0.0329136	0.00440004	7.82271	7.41652e-14
rs4274014	LINC01360	120649	1:73651204	A	C	0.518	++	0.0329119	0.00440004	-7.79992	7.4377e-14
rs1923228	LINC01360	45213	1:73849773	A	T	0.5935	--	-0.0335582	0.00449027	7.79974	7.80637e-14
rs9379862	BTN3A2	0	6:26370707	T	C	0.7615	++	0.0384813	0.00514909	-8.02198	7.81358e-14
rs9379862	BTN3A2	0	6:26370707	T	C	0.7615	++	0.0384813	0.00514909	-8.02198	7.81358e-14
rs4650199	LINC01360	119731	1:73652122	T	C	0.4815	--	-0.0328813	0.00440004	7.79533	7.84118e-14
rs12117216	LINC01360	490568	1:73281285	A	C	0.4385	++	0.0336067	0.00449712	-7.85681	7.8417e-14
rs11210179	LINC01360	108673	1:73663180	A	G	0.5075	++	0.0328763	0.00440004	-7.81954	7.9093e-14
rs10890019	LINC01360	108398	1:73663455	A	G	0.5075	++	0.0328763	0.00440004	-7.81826	7.9093e-14
rs12145230	LINC01360	474341	1:73297512	A	C	0.5575	--	-0.0329747	0.0044135	7.77613	7.93903e-14
rs116261849	NA	NA	6:31308988	T	C	0.1195	--	-0.0523847	0.00701356	8.24543	8.0765e-14
rs35982103	PRSS16	18735	6:27243134	T	C	0.194	--	-0.041972	0.00562014	8.25766	8.13374e-14
rs136402	L3MBTL2	2380	22:41598933	A	G	0.2805	++	0.0373445	0.00500185	-7.71666	8.25867e-14
rs6424533	LINC01360	107789	1:73664064	C	G	0.5075	++	0.0328447	0.00440004	-7.81152	8.35264e-14
rs11210218	LINC01360	42578	1:73847138	A	G	0.486	--	-0.0328352	0.00440004	7.84095	8.49159e-14
rs1923225	LINC01360	38908	1:73843468	T	C	0.514	++	0.0328342	0.00440004	-7.82372	8.50538e-14
rs12137935	LINC01360	474057	1:73297796	A	G	0.4425	++	0.0329827	0.00441999	-7.79751	8.51094e-14
rs12137963	LINC01360	473976	1:73297877	C	G	0.4425	++	0.0329827	0.00441999	-7.79573	8.51094e-14
rs4272574	LINC01360	110648	1:73661205	T	C	0.4995	++	0.0328798	0.00440685	-7.76547	8.58281e-14
rs7522520	LINC01360	107290	1:73664563	T	C	0.507	++	0.0328282	0.00440004	-7.81439	8.59457e-14
rs11210180	LINC01360	107244	1:73664609	T	C	0.4925	--	-0.0328272	0.00440004	7.81442	8.61007e-14
rs4650201	LINC01360	106009	1:73665844	A	G	0.4925	--	-0.0328272	0.00440004	7.81158	8.61007e-14
rs9357045	LINC01012	10926	6:27688927	A	G	0.1755	--	-0.0431726	0.00578776	8.0072	8.69874e-14
rs1923226	LINC01360	42334	1:73846894	T	C	0.486	--	-0.0328182	0.00440004	7.8217	8.74429e-14
rs114367442	NA	NA	6:30922088	A	G	0.231	--	-0.0401667	0.0053865	8.44401	8.85781e-14
rs116058380	NA	NA	6:30763562	T	C	0.1525	--	-0.0474152	0.00635874	8.53721	8.872e-14
rs7546305	LINC01360	43242	1:73847802	T	C	0.486	--	-0.0328029	0.00440004	7.82772	8.97801e-14
rs11210181	LINC01360	106339	1:73665514	C	G	0.5075	++	0.0327816	0.00440004	-7.78708	9.31417e-14
rs12958048	TCF4	0	18:53101598	A	G	0.3325	++	0.0348957	0.00468438	-7.52827	9.3773e-14
rs151047959	NA	NA	6:31449710	T	C	0.886	++	0.0520697	0.00699457	-8.17844	9.74488e-14
rs9348774	LINC01012	10929	6:27688930	T	C	0.1765	--	-0.0430786	0.00578776	8.02118	9.83841e-14
rs3800307	PRSS16	29710	6:27185792	A	T	0.191	--	-0.0419188	0.00563263	8.32987	9.90644e-14
rs12145223	LINC01360	467391	1:73304462	A	G	0.4395	++	0.033511	0.0045038	-7.86166	1.00226e-13
rs12145223	LINC01360	467391	1:73304462	A	G	0.4395	++	0.033511	0.0045038	-7.86166	1.00226e-13
rs35741362	LINC00240	15934	6:27007687	T	C	0.8835	++	0.0515112	0.00692314	-8.30382	1.00353e-13
rs12132090	LINC01360	110192	1:73661661	T	C	0.4935	--	-0.0327238	0.00440004	7.7739	1.02875e-13
rs116665625	NA	NA	6:31588384	T	G	0.398	++	0.0344424	0.00463139	-8.02131	1.03215e-13
rs1917883	LINC01360	494817	1:73277036	A	C	0.5575	--	-0.0334301	0.00449712	7.84334	1.05618e-13
rs11806728	LINC01360	94850	1:73677003	A	G	0.5065	++	0.0327067	0.00440004	-7.76432	1.05948e-13
rs138909030	NA	NA	6:31455011	A	G	0.1855	--	-0.0535719	0.00720821	7.73618	1.06914e-13
rs12135094	LINC01360	44384	1:73848944	T	C	0.594	--	-0.0333635	0.00449027	7.80844	1.08461e-13
rs10789370	LINC01360	44737	1:73849297	A	G	0.5945	--	-0.0333635	0.00449027	7.80586	1.08461e-13
rs9379893	LOC105374988	9742	6:26584668	T	C	0.2005	--	-0.0409701	0.00551688	8.11612	1.11665e-13
rs13211901	PRSS16	27890	6:27187612	A	G	0.1905	--	-0.0418162	0.00563263	8.31651	1.13707e-13
rs115619714	NA	NA	6:31620520	T	G	0.894	++	0.0535257	0.0072127	-8.34225	1.16212e-13
rs116573227	NA	NA	6:31315058	C	G	0.886	++	0.0527089	0.00710396	-8.2869	1.17437e-13
rs79430547	NA	NA	6:27768100	A	G	0.824	++	0.0429417	0.00578776	-7.97013	1.17659e-13
rs5751069	CHADL	0	22:41627775	C	G	0.7145	--	-0.035935	0.00484399	7.7306	1.18482e-13
rs13190754	ABT1	9765	6:26587406	A	G	0.1995	--	-0.0408941	0.00551688	8.1017	1.2389e-13
rs6673911	LINC01360	47507	1:73852067	A	T	0.5945	--	-0.0332833	0.00449027	7.7818	1.24113e-13
rs2422322	LINC01360	473394	1:73298459	A	G	0.5575	--	-0.032745	0.00441999	7.76007	1.27843e-13
rs113144409	NA	NA	6:31311211	A	G	0.1265	--	-0.0510328	0.00689114	8.08273	1.30588e-13
rs116163362	NA	NA	6:31315027	A	G	0.885	++	0.0520246	0.00702576	-8.28232	1.31311e-13
rs200474	HIST1H2BL	7617	6:27767640	A	G	0.1745	--	-0.0429499	0.00580084	7.96847	1.32054e-13
rs200476	HIST1H2BL	6909	6:27768348	A	T	0.8245	++	0.0428514	0.00578776	-7.94957	1.32352e-13
rs6671002	LINC01360	47192	1:73851752	A	G	0.4055	++	0.0331983	0.00449027	-7.769	1.4314e-13
rs6673919	LINC01360	47530	1:73852090	T	C	0.4055	++	0.0331983	0.00449027	-7.77167	1.4314e-13
rs140272475	NA	NA	6:31671557	A	C	0.106	--	-0.0533197	0.0072127	8.30096	1.44128e-13
rs9379895	ABT1	4464	6:26592707	A	G	0.7995	++	0.040775	0.00551688	-8.08632	1.4578e-13
rs11210220	LINC01360	45095	1:73849655	T	G	0.4055	++	0.0331397	0.00449027	-7.76559	1.57903e-13
rs1525980	LINC01360	468207	1:73303646	T	G	0.5615	--	-0.0331859	0.00449712	7.77069	1.5904e-13
rs1923230	LINC01360	48205	1:73852765	T	C	0.4055	++	0.033125	0.00449027	-7.74538	1.61822e-13
rs114324798	NA	NA	6:31610529	A	G	0.5105	--	-0.0328244	0.00445028	7.88095	1.63347e-13
rs68141011	ZKSCAN4	0	6:28217797	T	G	0.134	--	-0.0496806	0.00673688	8.01693	1.65056e-13
rs68141011	ZKSCAN4	0	6:28217797	T	G	0.134	--	-0.0496806	0.00673688	8.01693	1.65056e-13
rs11210225	LINC01360	48025	1:73852585	A	G	0.5945	--	-0.0331106	0.00449027	7.74412	1.65755e-13
rs6671203	LINC01360	47376	1:73851936	A	G	0.4055	++	0.0331084	0.00449027	-7.74907	1.66366e-13
rs11210224	LINC01360	47994	1:73852554	T	C	0.4055	++	0.0331084	0.00449027	-7.7603	1.66366e-13
rs9295740	LINC01012	11501	6:27689502	A	G	0.1805	--	-0.0420578	0.00570404	7.94113	1.66427e-13
rs148571049	NA	NA	6:31761213	A	G	0.1075	--	-0.0529386	0.00718169	8.23751	1.68926e-13
rs61867293	SORCS3	0	10:106563924	T	C	0.201	--	-0.0412799	0.00560052	7.61913	1.697e-13
rs116385615	NA	NA	6:31881309	T	C	0.863	++	0.047317	0.00641959	-8.18734	1.69709e-13
rs1894743	NONE	NA	6:31326794	A	T	0.451	--	-0.0333816	0.00452905	7.90029	1.69926e-13
rs1894743	NONE	NA	6:31326794	A	T	0.451	--	-0.0333816	0.00452905	7.90029	1.69926e-13
rs1894743	NONE	NA	6:31326794	A	T	0.451	--	-0.0333816	0.00452905	7.90029	1.69926e-13
rs1894743	HLA-B	1772	6:31326794	A	T	0.451	--	-0.0333816	0.00452905	7.90029	1.69926e-13
rs1894743	NONE	NA	6:31326794	A	T	0.451	--	-0.0333816	0.00452905	7.90029	1.69926e-13
rs1894743	NONE	NA	6:31326794	A	T	0.451	--	-0.0333816	0.00452905	7.90029	1.69926e-13
rs6696623	LINC01360	54807	1:73859367	T	C	0.5925	--	-0.0330899	0.00449027	7.71909	1.71595e-13
rs116739345	NA	NA	6:31065071	T	C	0.1345	--	-0.0482952	0.00655531	8.04457	1.74057e-13
rs114838396	NA	NA	6:31426967	T	C	0.841	++	0.0451243	0.00612621	-8.1956	1.76118e-13
rs114629349	NA	NA	6:31596138	A	G	0.8935	++	0.0531709	0.00721864	-8.30212	1.76126e-13
rs1984201	LINC01360	52537	1:73857097	T	C	0.4065	++	0.0330599	0.00449027	-7.74387	1.80421e-13
rs4820433	L3MBTL2	0	22:41607065	C	G	0.717	--	-0.0367654	0.00499403	7.63425	1.81344e-13
rs114418270	NA	NA	6:30914552	T	C	0.8005	++	0.0416397	0.00565708	-8.41754	1.83032e-13
rs116546065	NA	NA	6:31610686	A	G	0.5105	--	-0.0327497	0.00445028	7.85236	1.85275e-13
rs12027939	LINC01360	32241	1:73836801	T	G	0.4745	--	-0.0331832	0.00451033	7.83047	1.87879e-13
rs11210177	LINC01360	116032	1:73655821	A	G	0.4795	--	-0.0334847	0.00455133	7.64376	1.87898e-13
rs1923233	LINC01360	48900	1:73853460	T	C	0.5945	--	-0.033033	0.00449027	7.74884	1.8871e-13
rs1923234	LINC01360	48921	1:73853481	A	G	0.5945	--	-0.033033	0.00449027	7.73935	1.8871e-13
rs11210227	LINC01360	50455	1:73855015	A	C	0.5945	--	-0.033033	0.00449027	7.73049	1.8871e-13
rs1923231	LINC01360	48379	1:73852939	T	C	0.4055	++	0.0330267	0.00449027	-7.73866	1.90673e-13
rs11210226	LINC01360	49724	1:73854284	A	G	0.4055	++	0.0330117	0.00449027	-7.72927	1.9552e-13
rs116099232	NA	NA	6:31754830	T	C	0.8945	++	0.0528869	0.00719436	-8.18604	1.96491e-13
rs11210222	LINC01360	45127	1:73849687	T	C	0.4055	++	0.0330079	0.00449027	-7.72973	1.96772e-13
rs5758268	L3MBTL2	0	22:41622419	A	T	0.718	--	-0.035659	0.00485112	7.63938	1.97218e-13
rs5758264	L3MBTL2	0	22:41616284	T	G	0.7165	--	-0.0355996	0.00484399	7.66739	1.99372e-13
rs139285835	NA	NA	6:31818108	T	C	0.1055	--	-0.0535808	0.00729098	8.25493	1.99828e-13
rs114068725	NA	NA	6:30932068	A	G	0.1515	--	-0.0461625	0.00628295	8.45428	2.0231e-13
rs20551	EP300	0	22:41548008	A	G	0.7175	--	-0.0357426	0.00486492	7.69646	2.02692e-13
rs20551	EP300	0	22:41548008	A	G	0.7175	--	-0.0357426	0.00486492	7.69646	2.02692e-13
rs13058113	EP300	0	22:41508414	T	G	0.2795	++	0.0358356	0.00487813	-7.68443	2.03947e-13
rs9607771	SNORD140	4352	22:41474077	A	G	0.283	++	0.0357347	0.00486492	-7.71353	2.05155e-13
rs34219974	LINC01360	151397	1:73620456	T	G	0.5225	++	0.0334858	0.00455888	-7.6324	2.05473e-13
rs6689493	LINC01360	52498	1:73857058	T	C	0.5935	--	-0.032979	0.00449027	7.73235	2.06448e-13
rs9611505	EP300	0	22:41540279	T	C	0.718	--	-0.0368397	0.005017	7.63374	2.08902e-13
rs113740867	LINC01360	151083	1:73620770	T	C	0.481	--	-0.032359	0.00440685	7.6758	2.09054e-13
rs908730	VRK2	0	2:58135011	A	G	0.57	++	0.0336279	0.00458049	-7.77379	2.11156e-13
rs9611503	EP300	0	22:41534356	T	C	0.2815	++	0.0368312	0.005017	-7.629	2.11546e-13
rs67133442	LINC01360	469427	1:73302426	A	C	0.4425	++	0.0324479	0.00441999	-7.65647	2.11732e-13
rs12120214	LINC01360	44425	1:73848985	A	G	0.5925	--	-0.032962	0.00449027	7.68584	2.12391e-13
rs12044079	LINC01360	49587	1:73854147	T	C	0.5945	--	-0.032962	0.00449027	7.73348	2.12391e-13
rs1923236	LINC01360	49266	1:73853826	T	C	0.4055	++	0.0329616	0.00449027	-7.72212	2.12524e-13
rs114773870	NA	NA	6:31060219	A	G	0.841	++	0.0447972	0.00610306	-7.97939	2.13405e-13
rs4822008	EP300	0	22:41539206	C	G	0.718	--	-0.0368235	0.005017	7.63106	2.13985e-13
rs1565418	SORCS3	0	10:106571608	T	C	0.202	--	-0.0405391	0.00552339	7.55027	2.14344e-13
rs139789464	NA	NA	6:31624864	A	G	0.8935	++	0.0529374	0.0072127	-8.25722	2.14435e-13
rs115549526	NA	NA	6:31626013	T	C	0.1065	--	-0.052936	0.0072127	8.25838	2.14763e-13
rs114487324	NA	NA	6:31636742	A	G	0.8945	++	0.0529227	0.0072127	-8.25736	2.1774e-13
rs1338645	LINC01360	50491	1:73855051	A	G	0.5945	--	-0.0329466	0.00449027	7.72807	2.17884e-13
rs2179744	L3MBTL2	0	22:41621714	A	G	0.282	++	0.0355943	0.00485112	-7.63621	2.17902e-13
rs114435034	NA	NA	6:31418810	A	T	0.157	--	-0.0449887	0.00613176	8.19484	2.18454e-13
rs151291762	NA	NA	6:31677391	A	G	0.106	--	-0.0528578	0.00720668	8.22487	2.22445e-13
rs6699744	NEGR1	76867	1:72825144	A	T	0.357	--	-0.0353646	0.00482165	7.24571	2.22475e-13
rs115556740	NA	NA	6:32172993	T	C	0.13	--	-0.0483349	0.00659049	8.22462	2.23301e-13
rs2092563	EP300-AS1	0	22:41592677	A	G	0.2805	++	0.0367939	0.005017	-7.58888	2.2363e-13
rs35526527	LINC00240	50534	6:27042287	A	C	0.1095	--	-0.0521446	0.00711014	8.19629	2.23654e-13
rs9611520	L3MBTL2	0	22:41613303	T	C	0.2815	++	0.0367928	0.005017	-7.62955	2.24002e-13
rs34787248	ZSCAN9	0	6:28197886	T	C	0.173	--	-0.0425354	0.00580084	7.86639	2.25701e-13
rs2340405	LINC01360	68864	1:73873424	A	G	0.41	++	0.0329754	0.00449712	-7.7448	2.25786e-13
rs3800316	POM121L2	20740	6:27256102	A	C	0.7385	++	0.0371819	0.00507158	-8.25706	2.27742e-13
rs116445644	NA	NA	6:31595487	A	G	0.6015	--	-0.0338673	0.00461951	7.88002	2.27834e-13
rs115584695	NA	NA	6:30900150	T	G	0.1985	--	-0.0414666	0.00565708	8.4041	2.30103e-13
rs114033761	NA	NA	6:31061561	T	C	0.864	++	0.0474631	0.00647691	-8.02393	2.33517e-13
rs2064560	EP300	0	22:41530040	A	G	0.7185	--	-0.0367624	0.005017	7.61913	2.34352e-13
rs6701544	LINC01360	51911	1:73856471	T	C	0.406	++	0.0328965	0.00449027	-7.70526	2.36834e-13
rs6704376	LINC01360	52281	1:73856841	T	C	0.406	++	0.0328965	0.00449027	-7.71375	2.36834e-13
rs6704461	LINC01360	52373	1:73856933	T	C	0.406	++	0.0328965	0.00449027	-7.70904	2.36834e-13
rs1856410	LINC01360	52934	1:73857494	A	G	0.406	++	0.0328965	0.00449027	-7.70692	2.36834e-13
rs11210221	LINC01360	45113	1:73849673	T	C	0.4055	++	0.0328864	0.00449027	-7.70463	2.4084e-13
rs12127629	LINC01360	44427	1:73848987	A	C	0.4075	++	0.0328799	0.00449027	-7.67081	2.43438e-13
rs12409116	LINC01360	231053	1:73540800	A	T	0.455	--	-0.0322172	0.00440004	7.56115	2.44261e-13
rs9611510	EP300	0	22:41569124	T	C	0.7175	--	-0.0367284	0.005017	7.60507	2.46524e-13
rs116284162	NA	NA	6:31583155	A	G	0.4	++	0.0338622	0.00462551	-7.88389	2.46591e-13
rs35608615	LINC00240	48649	6:27040402	C	G	0.1095	--	-0.0520511	0.00711014	8.19931	2.46717e-13
rs6002271	EP300	0	22:41566595	T	C	0.282	++	0.0367252	0.005017	-7.60855	2.47687e-13
rs3130923	NONE	NA	6:31462135	A	G	0.1105	--	-0.0534895	0.00730746	8.00063	2.48244e-13
rs3130923	NONE	NA	6:31462135	A	G	0.1105	--	-0.0534895	0.00730746	8.00063	2.48244e-13
rs3130923	NONE	NA	6:31462135	A	G	0.1105	--	-0.0534895	0.00730746	8.00063	2.48244e-13
rs3130923	NONE	NA	6:31462135	A	G	0.1105	--	-0.0534895	0.00730746	8.00063	2.48244e-13
rs3130923	MICB	523	6:31462135	A	G	0.1105	--	-0.0534895	0.00730746	8.00063	2.48244e-13
rs3130923	NONE	NA	6:31462135	A	G	0.1105	--	-0.0534895	0.00730746	8.00063	2.48244e-13
rs3130923	NONE	NA	6:31462135	A	G	0.1105	--	-0.0534895	0.00730746	8.00063	2.48244e-13
rs4820428	EP300	0	22:41537589	A	G	0.718	--	-0.0367231	0.005017	7.60828	2.48444e-13
rs34547319	LINC01360	50935	1:73855495	T	G	0.4055	++	0.0328633	0.00449027	-7.70062	2.50225e-13
rs3818003	L3MBTL2	0	22:41609690	T	C	0.283	++	0.0365495	0.00499403	-7.57431	2.50489e-13
rs11807366	LINC01360	112088	1:73916648	A	G	0.4045	++	0.0328533	0.00449027	-7.6615	2.54447e-13
rs1338655	LINC01360	53053	1:73857613	C	G	0.4055	++	0.0328483	0.00449027	-7.70127	2.56556e-13
rs115200193	NA	NA	6:31745464	A	G	0.1055	--	-0.0527192	0.00720668	8.20463	2.56749e-13
rs3117577	NONE	NA	6:31727474	A	G	0.894	++	0.0527149	0.00720668	-8.21525	2.57889e-13
rs3117577	NONE	NA	6:31727474	A	G	0.894	++	0.0527149	0.00720668	-8.21525	2.57889e-13
rs3117577	NONE	NA	6:31727474	A	G	0.894	++	0.0527149	0.00720668	-8.21525	2.57889e-13
rs3117577	MSH5-SAPCD1	0	6:31727474	A	G	0.894	++	0.0527149	0.00720668	-8.21525	2.57889e-13
rs3117577	NONE	NA	6:31727474	A	G	0.894	++	0.0527149	0.00720668	-8.21525	2.57889e-13
rs3117577	NONE	NA	6:31727474	A	G	0.894	++	0.0527149	0.00720668	-8.21525	2.57889e-13
rs3117577	NONE	NA	6:31727474	A	G	0.894	++	0.0527149	0.00720668	-8.21525	2.57889e-13
rs2057070	EP300	0	22:41564287	T	C	0.718	--	-0.0366945	0.005017	7.60759	2.59215e-13
rs9611509	EP300	0	22:41565827	A	G	0.718	--	-0.0366945	0.005017	7.60185	2.59215e-13
rs115834633	NA	NA	6:31765984	A	G	0.107	--	-0.0532302	0.00727844	8.18723	2.60436e-13
rs12142152	LINC01360	116540	1:73655313	A	C	0.4885	++	0.0322239	0.00440685	-7.6434	2.62764e-13
rs5758266	L3MBTL2	0	22:41618880	T	G	0.282	++	0.0354724	0.00485112	-7.61035	2.62798e-13
rs116010768	NA	NA	6:30348460	T	C	0.889	++	0.0558727	0.00764231	-8.64305	2.65211e-13
rs5015579	LINC01360	53279	1:73857839	T	G	0.5935	--	-0.0328218	0.00449027	7.70717	2.68073e-13
rs5015578	LINC01360	53284	1:73857844	A	G	0.4065	++	0.0328216	0.00449027	-7.69418	2.68141e-13
rs11805813	LINC01360	53519	1:73858079	A	G	0.406	++	0.0328216	0.00449027	-7.70694	2.68141e-13
rs11578300	LINC01360	469198	1:73302655	A	T	0.5585	--	-0.0328711	0.00449712	7.6865	2.68373e-13
rs12043387	LINC01360	66645	1:73871205	A	G	0.4065	++	0.0328192	0.00449027	-7.72011	2.69226e-13
rs11809486	LINC01360	54381	1:73858941	T	C	0.593	--	-0.0328182	0.00449027	7.71514	2.69652e-13
rs2273085	L3MBTL2	0	22:41615376	T	C	0.2835	++	0.0353971	0.00484399	-7.61917	2.72337e-13
rs6002277	EP300-AS1	0	22:41582922	C	G	0.2815	++	0.0367085	0.00502433	-7.60676	2.74913e-13
rs11809026	LINC01360	53479	1:73858039	T	C	0.594	--	-0.0328064	0.00449027	7.69169	2.74978e-13
rs1338651	LINC01360	57364	1:73861924	A	C	0.5935	--	-0.0328012	0.00449027	7.71337	2.77387e-13
rs1885249	LINC01360	61180	1:73865740	A	G	0.4065	++	0.0328006	0.00449027	-7.71553	2.77642e-13
rs11967852	ABT1	12593	6:26612870	T	G	0.1985	--	-0.0403456	0.00552339	8.03197	2.78299e-13
rs116099509	NA	NA	6:32168771	T	G	0.1295	--	-0.0481386	0.00659049	8.20278	2.78803e-13
rs114474099	NA	NA	6:30899524	T	C	0.8025	++	0.0413477	0.00566112	-8.40315	2.79751e-13
rs67437638	LINC01360	127843	1:73644010	T	G	0.4775	--	-0.0321857	0.00440685	7.59433	2.80256e-13
rs11210219	LINC01360	44456	1:73849016	A	G	0.5935	--	-0.0327894	0.00449027	7.66293	2.82854e-13
rs114837463	NA	NA	6:31807540	A	G	0.894	++	0.0526176	0.00720668	-8.19608	2.85149e-13
rs55994666	LINC01360	51531	1:73856091	A	C	0.406	++	0.0327734	0.00449027	-7.69297	2.90417e-13
rs4523481	LINC01360	95079	1:73899639	T	C	0.5955	--	-0.0327705	0.00449027	7.69482	2.9186e-13
rs1475064	LINC01360	77918	1:73882478	A	G	0.4065	++	0.032769	0.00449027	-7.71753	2.92542e-13
rs116132575	NA	NA	6:32179438	A	G	0.1295	--	-0.0480855	0.00659049	8.189	2.96011e-13
rs115575857	NA	NA	6:32659645	A	G	0.879	++	0.0504177	0.0069103	-8.45959	2.9639e-13
rs114195058	NA	NA	6:31587870	A	T	0.6035	--	-0.0337476	0.00462551	7.87146	2.96538e-13
rs11210229	LINC01360	55468	1:73860028	A	G	0.4065	++	0.0327525	0.00449027	-7.7039	3.00659e-13
rs1923238	LINC01360	55751	1:73860311	A	C	0.4065	++	0.0327525	0.00449027	-7.70857	3.00659e-13
rs4452638	PRSS16	4866	6:27229265	A	G	0.112	--	-0.0512453	0.00702576	8.20702	3.01071e-13
rs116483887	NA	NA	6:31605199	C	G	0.4915	++	0.032458	0.00445028	-7.78631	3.02066e-13
rs141597299	NA	NA	6:31810612	T	C	0.106	--	-0.0525594	0.00720668	8.18608	3.02788e-13
rs10159196	LINC01360	58709	1:73863269	T	C	0.5935	--	-0.0327473	0.00449027	7.70685	3.03234e-13
rs12035848	LINC01360	66341	1:73870901	A	G	0.5935	--	-0.0327473	0.00449027	7.70309	3.03234e-13
rs61867294	SORCS3	0	10:106569207	A	G	0.798	++	0.0408428	0.00560052	-7.57772	3.03823e-13
rs12564336	LINC01360	47115	1:73851675	T	C	0.406	++	0.0327399	0.00449027	-7.65631	3.06983e-13
rs115392083	NA	NA	6:31749142	A	G	0.106	--	-0.0525426	0.00720668	8.17963	3.08073e-13
rs9393737	ABT1	17029	6:26617306	A	G	0.1985	--	-0.0402566	0.00552339	8.01434	3.1366e-13
rs11809098	LINC01360	54001	1:73858561	T	C	0.5915	--	-0.0327263	0.00449027	7.67015	3.13961e-13
rs150515768	NA	NA	6:31592820	T	C	0.398	++	0.033708	0.00462551	-7.88581	3.15982e-13
rs112247058	NA	NA	6:31606376	T	C	0.5125	--	-0.032427	0.00445028	7.75987	3.18076e-13
rs114575504	NA	NA	6:31805913	T	C	0.107	--	-0.0522328	0.00716864	8.09036	3.18614e-13
rs3101018	NONE	NA	6:31705864	T	C	0.106	--	-0.0525067	0.00720668	8.17571	3.19679e-13
rs3101018	NONE	NA	6:31705864	T	C	0.106	--	-0.0525067	0.00720668	8.17571	3.19679e-13
rs3101018	CLIC1	769	6:31705864	T	C	0.106	--	-0.0525067	0.00720668	8.17571	3.19679e-13
rs3101018	NONE	NA	6:31705864	T	C	0.106	--	-0.0525067	0.00720668	8.17571	3.19679e-13
rs3101018	NONE	NA	6:31705864	T	C	0.106	--	-0.0525067	0.00720668	8.17571	3.19679e-13
rs3101018	NONE	NA	6:31705864	T	C	0.106	--	-0.0525067	0.00720668	8.17571	3.19679e-13
rs3101018	NONE	NA	6:31705864	T	C	0.106	--	-0.0525067	0.00720668	8.17571	3.19679e-13
rs5758267	L3MBTL2	0	22:41619350	A	T	0.282	++	0.0353412	0.00485112	-7.58683	3.21268e-13
rs1338654	LINC01360	53164	1:73857724	T	G	0.5945	--	-0.0327117	0.00449027	7.67641	3.21617e-13
rs116594045	NA	NA	6:31585219	T	C	0.4	++	0.0336956	0.00462551	-7.85002	3.22314e-13
rs34817112	PRSS16	38874	6:27176628	A	G	0.1115	--	-0.0512065	0.00703173	8.18781	3.28404e-13
rs115309550	NA	NA	6:30893941	A	G	0.1975	--	-0.0412013	0.00566112	8.36902	3.38927e-13
rs116794875	NA	NA	6:30075613	T	C	0.896	++	0.0546769	0.0075164	-8.75038	3.48104e-13
rs1416269	LINC01360	62038	1:73866598	A	G	0.4065	++	0.0326626	0.00449027	-7.69142	3.48803e-13
rs4454488	LINC01360	153224	1:73618629	A	G	0.48	--	-0.0320012	0.00440004	7.53675	3.51754e-13
rs4633240	LINC01360	153231	1:73618622	C	G	0.52	++	0.0320006	0.00440004	-7.53609	3.52134e-13
rs116135154	NA	NA	6:30899052	A	G	0.1975	--	-0.0411674	0.00566112	8.36562	3.54299e-13
rs115608780	NA	NA	6:31666424	A	C	0.8935	++	0.0524444	0.0072127	-8.16743	3.56543e-13
rs13210025	ZNF322	0	6:26654817	A	C	0.8005	++	0.04011	0.00551688	-7.95353	3.58358e-13
rs13191326	LINC00240	39276	6:27031029	A	G	0.8905	++	0.0516925	0.00711014	-8.14434	3.58825e-13
rs9393738	ZNF322	13953	6:26620658	A	G	0.198	--	-0.0401542	0.00552339	7.99824	3.59884e-13
rs116284874	NA	NA	6:32662338	A	T	0.1205	--	-0.0502711	0.00691526	8.43034	3.60559e-13
rs146926209	NA	NA	6:32662473	A	C	0.8795	++	0.0502709	0.00691526	-8.42268	3.60646e-13
rs11210223	LINC01360	47885	1:73852445	C	G	0.4065	++	0.0326405	0.00449027	-7.63215	3.61718e-13
rs114702065	NA	NA	6:31808436	T	C	0.106	--	-0.0523827	0.00720668	8.17118	3.63122e-13
rs3117575	MSH5-SAPCD1	0	6:31726253	T	C	0.894	++	0.0523658	0.00720668	-8.1618	3.69509e-13
rs3117575	NONE	NA	6:31726253	T	C	0.894	++	0.0523658	0.00720668	-8.1618	3.69509e-13
rs3117575	NONE	NA	6:31726253	T	C	0.894	++	0.0523658	0.00720668	-8.1618	3.69509e-13
rs3117575	NONE	NA	6:31726253	T	C	0.894	++	0.0523658	0.00720668	-8.1618	3.69509e-13
rs3117575	NONE	NA	6:31726253	T	C	0.894	++	0.0523658	0.00720668	-8.1618	3.69509e-13
rs3117575	NONE	NA	6:31726253	T	C	0.894	++	0.0523658	0.00720668	-8.1618	3.69509e-13
rs3117575	NONE	NA	6:31726253	T	C	0.894	++	0.0523658	0.00720668	-8.1618	3.69509e-13
rs140077985	LINC00240	0	6:26978700	T	C	0.8905	++	0.0516577	0.00711014	-8.13745	3.72058e-13
rs9368447	ZNF322	0	6:26646674	A	C	0.801	++	0.0400795	0.00551688	-7.95053	3.73319e-13
rs114935000	NA	NA	6:31348519	A	G	0.8865	++	0.0531424	0.00731503	-8.1473	3.73514e-13
rs1416268	LINC01360	61712	1:73866272	T	C	0.4065	++	0.0326139	0.00449027	-7.67716	3.77942e-13
rs13217285	LINC00240	8092	6:26999845	T	C	0.1095	--	-0.0516415	0.00711014	8.13905	3.78372e-13
rs967005	ZKSCAN4	0	6:28210688	T	C	0.173	--	-0.0420699	0.00579436	7.76527	3.8568e-13
rs3117576	NONE	NA	6:31726794	T	C	0.8935	++	0.0522748	0.00720056	-8.1336	3.87605e-13
rs3117576	NONE	NA	6:31726794	T	C	0.8935	++	0.0522748	0.00720056	-8.1336	3.87605e-13
rs3117576	MSH5-SAPCD1	0	6:31726794	T	C	0.8935	++	0.0522748	0.00720056	-8.1336	3.87605e-13
rs3117576	NONE	NA	6:31726794	T	C	0.8935	++	0.0522748	0.00720056	-8.1336	3.87605e-13
rs3117576	NONE	NA	6:31726794	T	C	0.8935	++	0.0522748	0.00720056	-8.1336	3.87605e-13
rs3117576	NONE	NA	6:31726794	T	C	0.8935	++	0.0522748	0.00720056	-8.1336	3.87605e-13
rs3117576	NONE	NA	6:31726794	T	C	0.8935	++	0.0522748	0.00720056	-8.1336	3.87605e-13
rs12031120	LINC01360	56261	1:73860821	A	G	0.592	--	-0.0325946	0.00449027	7.64022	3.90172e-13
rs115790328	NA	NA	6:30125543	T	C	0.1045	--	-0.0545358	0.00751314	8.749	3.90756e-13
rs116090375	NA	NA	6:30127805	A	G	0.8955	++	0.0545346	0.00751314	-8.7538	3.91216e-13
rs114320488	NA	NA	6:32659609	T	C	0.879	++	0.050156	0.0069103	-8.41669	3.92424e-13
rs11962305	ZSCAN9	0	6:28199937	C	G	0.1735	--	-0.0420547	0.00579436	7.76843	3.93253e-13
rs7454868	GUSBP2	39438	6:26799828	C	G	0.939	++	0.0831564	0.0114583	-7.96556	3.94907e-13
rs116227756	NA	NA	6:31749184	A	G	0.106	--	-0.0522952	0.00720668	8.15033	3.97268e-13
rs5995992	MIR1281	1299	22:41487218	T	C	0.719	--	-0.0353474	0.00487159	7.59448	3.99231e-13
rs3999471	ZNF322	0	6:26650306	T	C	0.801	++	0.0400278	0.00551688	-7.95265	4.00135e-13
rs114774714	NA	NA	6:31802101	T	C	0.106	--	-0.0522878	0.00720668	8.15697	4.00275e-13
rs11090039	EP300	0	22:41496800	A	G	0.281	++	0.0352911	0.00486492	-7.60197	4.04061e-13
rs2056923	LINC01012	11938	6:27689939	T	C	0.8385	++	0.0434356	0.00598794	-7.98583	4.05109e-13
rs9393741	ZNF322	0	6:26654189	A	G	0.8015	++	0.0400629	0.00552339	-7.97766	4.06647e-13
rs9368448	ZNF322	0	6:26649355	T	C	0.801	++	0.0400125	0.00551688	-7.94673	4.08387e-13
rs12034885	LINC01360	120334	1:73651519	A	T	0.5255	++	0.0319062	0.00440004	-7.58203	4.12694e-13
rs3131378	NONE	NA	6:31725285	A	G	0.8935	++	0.0522063	0.00720056	-8.12691	4.15844e-13
rs3131378	NONE	NA	6:31725285	A	G	0.8935	++	0.0522063	0.00720056	-8.12691	4.15844e-13
rs3131378	NONE	NA	6:31725285	A	G	0.8935	++	0.0522063	0.00720056	-8.12691	4.15844e-13
rs3131378	NONE	NA	6:31725285	A	G	0.8935	++	0.0522063	0.00720056	-8.12691	4.15844e-13
rs3131378	NONE	NA	6:31725285	A	G	0.8935	++	0.0522063	0.00720056	-8.12691	4.15844e-13
rs3131378	MSH5-SAPCD1	0	6:31725285	A	G	0.8935	++	0.0522063	0.00720056	-8.12691	4.15844e-13
rs3131378	NONE	NA	6:31725285	A	G	0.8935	++	0.0522063	0.00720056	-8.12691	4.15844e-13
rs6699861	LINC01360	137232	1:73634621	T	C	0.48	--	-0.0319498	0.00440685	7.54973	4.167e-13
rs9393739	ZNF322	0	6:26646966	T	G	0.801	++	0.0399973	0.00551688	-7.94935	4.16807e-13
rs147680653	NA	NA	6:29752808	A	G	0.922	++	0.0702555	0.00969137	-8.49252	4.18978e-13
rs9357067	ZKSCAN4	0	6:28210293	C	G	0.8265	++	0.0419988	0.00579436	-7.74823	4.22287e-13
rs36034627	PRSS16	12964	6:27237363	T	G	0.189	--	-0.0408243	0.00563263	8.06763	4.23534e-13
rs116139024	NA	NA	6:30363351	A	T	0.8995	++	0.056712	0.00782522	-8.46446	4.25052e-13
rs9295702	ZNF322	571	6:26634040	T	C	0.8015	++	0.0400296	0.00552339	-7.95647	4.25175e-13
rs34569761	BTN3A2	31081	6:26334306	A	G	0.902	++	0.0557651	0.00769662	-7.99992	4.3115e-13
rs115975157	NA	NA	6:30128949	T	G	0.09815	--	-0.0544325	0.00751314	8.74258	4.32551e-13
rs6936555	ZNF322	0	6:26640886	T	C	0.1985	--	-0.040001	0.00552339	7.94767	4.4173e-13
rs12731986	LINC01360	80278	1:73884838	T	C	0.593	--	-0.0325143	0.00449027	7.64257	4.45224e-13
rs7754159	ZNF322	14299	6:26620312	A	G	0.199	--	-0.0399887	0.00552339	7.95861	4.49058e-13
rs9623320	SNORD140	8757	22:41478482	A	G	0.281	++	0.0352189	0.00486492	-7.57843	4.50828e-13
rs9368445	ZNF322	0	6:26642305	A	G	0.198	--	-0.0399857	0.00552339	7.94726	4.50852e-13
rs13215020	ZNF322	0	6:26656073	A	G	0.199	--	-0.0399268	0.00551688	7.92208	4.58004e-13
rs13215020	ZNF322	0	6:26656073	A	G	0.199	--	-0.0399268	0.00551688	7.92208	4.58004e-13
rs9468317	ZSCAN9	0	6:28198456	T	C	0.8265	++	0.0419323	0.00579436	-7.73755	4.5958e-13
rs140553092	NA	NA	6:31072893	T	C	0.1535	--	-0.0457635	0.00632402	7.93218	4.60551e-13
rs9379905	ZNF322	3621	6:26630990	A	G	0.1985	--	-0.0399685	0.00552339	7.94466	4.61291e-13
rs2299029	ZSCAN9	0	6:28198831	A	G	0.1735	--	-0.0419273	0.00579436	7.73927	4.62492e-13
rs151153924	LINC00240	0	6:26977952	T	G	0.1165	--	-0.0501281	0.00692926	8.13137	4.68056e-13
rs115608234	NA	NA	6:32663355	C	G	0.1205	--	-0.0500243	0.00691526	8.41629	4.69293e-13
rs12729077	LINC01360	153526	1:73618327	C	G	0.48	--	-0.0318285	0.00440004	7.49884	4.7006e-13
rs4454487	LINC01360	153505	1:73618348	A	G	0.48	--	-0.0318285	0.00440004	7.48841	4.7006e-13
rs9348728	ZNF322	175	6:26634436	A	G	0.1985	--	-0.0399532	0.00552339	7.94849	4.70812e-13
rs11210135	LINC01360	176482	1:73595371	T	C	0.5215	++	0.0329695	0.00455888	-7.46592	4.76149e-13
rs3131383	CLIC1	0	6:31704294	T	G	0.107	--	-0.0521119	0.00720668	8.1397	4.79221e-13
rs3131383	NONE	NA	6:31704294	T	G	0.107	--	-0.0521119	0.00720668	8.1397	4.79221e-13
rs3131383	NONE	NA	6:31704294	T	G	0.107	--	-0.0521119	0.00720668	8.1397	4.79221e-13
rs3131383	NONE	NA	6:31704294	T	G	0.107	--	-0.0521119	0.00720668	8.1397	4.79221e-13
rs3131383	NONE	NA	6:31704294	T	G	0.107	--	-0.0521119	0.00720668	8.1397	4.79221e-13
rs3131383	NONE	NA	6:31704294	T	G	0.107	--	-0.0521119	0.00720668	8.1397	4.79221e-13
rs3131383	NONE	NA	6:31704294	T	G	0.107	--	-0.0521119	0.00720668	8.1397	4.79221e-13
rs12157997	MIR1281	8845	22:41479672	A	G	0.2785	++	0.0357798	0.00494832	-7.58433	4.80541e-13
rs3131380	NONE	NA	6:31709778	A	G	0.894	++	0.0520634	0.00720056	-8.11442	4.8134e-13
rs3131380	NONE	NA	6:31709778	A	G	0.894	++	0.0520634	0.00720056	-8.11442	4.8134e-13
rs3131380	MSH5-SAPCD1	0	6:31709778	A	G	0.894	++	0.0520634	0.00720056	-8.11442	4.8134e-13
rs3131380	NONE	NA	6:31709778	A	G	0.894	++	0.0520634	0.00720056	-8.11442	4.8134e-13
rs3131380	NONE	NA	6:31709778	A	G	0.894	++	0.0520634	0.00720056	-8.11442	4.8134e-13
rs3131380	NONE	NA	6:31709778	A	G	0.894	++	0.0520634	0.00720056	-8.11442	4.8134e-13
rs141268612	NA	NA	6:31832038	A	G	0.894	++	0.0521036	0.00720668	-8.12916	4.83339e-13
rs9295768	ZKSCAN4	381	6:28209102	A	G	0.1735	--	-0.0418799	0.00579436	7.739	4.91229e-13
rs9393910	ZKSCAN4	1291	6:28208192	C	G	0.8265	++	0.0418706	0.00579436	-7.7273	4.97057e-13
rs151168737	NA	NA	6:31606392	A	G	0.4815	++	0.0322386	0.00446146	-7.67815	4.97372e-13
rs2717040	VRK2	0	2:58169494	T	C	0.395	--	-0.0324467	0.00449027	7.65916	4.97442e-13
rs12136496	LINC01360	137072	1:73634781	T	C	0.521	++	0.0318436	0.00440685	-7.53435	4.97671e-13
rs114312980	NA	NA	6:31768799	A	C	0.894	++	0.0520689	0.00720668	-8.12454	5.00754e-13
rs3115672	MSH5	0	6:31727897	T	C	0.07175	--	-0.0520683	0.00720668	8.14005	5.01071e-13
rs3115672	MSH5	0	6:31727897	T	C	0.07175	--	-0.0520683	0.00720668	8.14005	5.01071e-13
rs3115672	NONE	NA	6:31727897	T	C	0.07175	--	-0.0520683	0.00720668	8.14005	5.01071e-13
rs3115672	NONE	NA	6:31727897	T	C	0.07175	--	-0.0520683	0.00720668	8.14005	5.01071e-13
rs3115672	NONE	NA	6:31727897	T	C	0.07175	--	-0.0520683	0.00720668	8.14005	5.01071e-13
rs3115672	NONE	NA	6:31727897	T	C	0.07175	--	-0.0520683	0.00720668	8.14005	5.01071e-13
rs3115672	NONE	NA	6:31727897	T	C	0.07175	--	-0.0520683	0.00720668	8.14005	5.01071e-13
rs3115672	NONE	NA	6:31727897	T	C	0.07175	--	-0.0520683	0.00720668	8.14005	5.01071e-13
rs2395475	NONE	NA	6:31326920	A	G	0.6035	++	0.033983	0.00470377	-7.69174	5.02449e-13
rs2395475	NONE	NA	6:31326920	A	G	0.6035	++	0.033983	0.00470377	-7.69174	5.02449e-13
rs2395475	NONE	NA	6:31326920	A	G	0.6035	++	0.033983	0.00470377	-7.69174	5.02449e-13
rs2395475	HLA-B	1898	6:31326920	A	G	0.6035	++	0.033983	0.00470377	-7.69174	5.02449e-13
rs2395475	NONE	NA	6:31326920	A	G	0.6035	++	0.033983	0.00470377	-7.69174	5.02449e-13
rs2395475	NONE	NA	6:31326920	A	G	0.6035	++	0.033983	0.00470377	-7.69174	5.02449e-13
rs9368563	ZKSCAN4	925	6:28208558	A	G	0.8265	++	0.0418552	0.00579436	-7.73093	5.06888e-13
rs1518393	VRK2	0	2:58171220	A	C	0.3905	--	-0.0324338	0.00449027	7.61054	5.0808e-13
rs9368451	ZNF322	0	6:26654333	A	G	0.801	++	0.0398398	0.00551688	-7.91039	5.14411e-13
rs7543202	LINC01360	68325	1:73872885	A	G	0.4085	++	0.0335168	0.00464144	-7.54563	5.15306e-13
rs501942	NONE	NA	6:31840477	T	C	0.106	--	-0.0525956	0.00728475	8.06939	5.20053e-13
rs501942	SLC44A4	0	6:31840477	T	C	0.106	--	-0.0525956	0.00728475	8.06939	5.20053e-13
rs501942	NONE	NA	6:31840477	T	C	0.106	--	-0.0525956	0.00728475	8.06939	5.20053e-13
rs501942	NONE	NA	6:31840477	T	C	0.106	--	-0.0525956	0.00728475	8.06939	5.20053e-13
rs501942	NONE	NA	6:31840477	T	C	0.106	--	-0.0525956	0.00728475	8.06939	5.20053e-13
rs501942	NONE	NA	6:31840477	T	C	0.106	--	-0.0525956	0.00728475	8.06939	5.20053e-13
rs501942	NONE	NA	6:31840477	T	C	0.106	--	-0.0525956	0.00728475	8.06939	5.20053e-13
rs3132445	MSH5-SAPCD1	0	6:31712196	A	G	0.106	--	-0.0519798	0.00720056	8.10162	5.2426e-13
rs3132445	NONE	NA	6:31712196	A	G	0.106	--	-0.0519798	0.00720056	8.10162	5.2426e-13
rs3132445	NONE	NA	6:31712196	A	G	0.106	--	-0.0519798	0.00720056	8.10162	5.2426e-13
rs3132445	NONE	NA	6:31712196	A	G	0.106	--	-0.0519798	0.00720056	8.10162	5.2426e-13
rs3132445	NONE	NA	6:31712196	A	G	0.106	--	-0.0519798	0.00720056	8.10162	5.2426e-13
rs3132445	NONE	NA	6:31712196	A	G	0.106	--	-0.0519798	0.00720056	8.10162	5.2426e-13
rs115222678	NA	NA	6:32652281	T	C	0.882	++	0.0519594	0.00720056	-8.12376	5.3529e-13
rs12139217	LINC01360	219848	1:73552005	A	G	0.5505	++	0.0317484	0.00440004	-7.44398	5.37491e-13
rs9366673	GUSBP2	0	6:26893329	C	G	0.804	++	0.0411552	0.00570404	-7.91122	5.38964e-13
rs143931989	NA	NA	6:31714031	A	G	0.106	--	-0.0519953	0.00720668	8.11868	5.39837e-13
rs115801685	NA	NA	6:31772093	A	C	0.106	--	-0.0519888	0.00720668	8.1147	5.43383e-13
rs143385120	NA	NA	6:31777192	A	G	0.894	++	0.0519864	0.00720668	-8.11449	5.44757e-13
rs8136923	SNORD140	797	22:41470522	A	G	0.281	++	0.0350906	0.00486492	-7.55551	5.47396e-13
rs3117574	MSH5-SAPCD1	0	6:31725230	A	G	0.107	--	-0.0519368	0.00720056	8.10104	5.4779e-13
rs3117574	NONE	NA	6:31725230	A	G	0.107	--	-0.0519368	0.00720056	8.10104	5.4779e-13
rs3117574	NONE	NA	6:31725230	A	G	0.107	--	-0.0519368	0.00720056	8.10104	5.4779e-13
rs3117574	NONE	NA	6:31725230	A	G	0.107	--	-0.0519368	0.00720056	8.10104	5.4779e-13
rs3117574	NONE	NA	6:31725230	A	G	0.107	--	-0.0519368	0.00720056	8.10104	5.4779e-13
rs3117574	NONE	NA	6:31725230	A	G	0.107	--	-0.0519368	0.00720056	8.10104	5.4779e-13
rs3117574	NONE	NA	6:31725230	A	G	0.107	--	-0.0519368	0.00720056	8.10104	5.4779e-13
rs9379907	ZNF322	0	6:26654318	T	C	0.1985	--	-0.0403461	0.00559373	7.9059	5.48364e-13
rs115489726	NA	NA	6:31766660	T	C	0.1065	--	-0.0519343	0.00720056	8.07779	5.49204e-13
rs114055836	NA	NA	6:32657436	T	C	0.879	++	0.0496517	0.0068844	-8.24381	5.50493e-13
rs6936561	ZNF322	0	6:26640895	T	C	0.1985	--	-0.0398355	0.00552339	7.92724	5.50735e-13
rs115103513	NA	NA	6:30083708	T	C	0.104	--	-0.0542087	0.0075164	8.7021	5.51104e-13
rs116685783	NA	NA	6:31734345	T	G	0.1065	--	-0.0519734	0.00720668	8.11489	5.5201e-13
rs9468318	ZKSCAN4	0	6:28209531	A	T	0.1735	--	-0.041786	0.00579436	7.72421	5.53374e-13
rs114637560	NA	NA	6:31765864	A	T	0.141	--	-0.0477402	0.00662025	7.86442	5.54443e-13
rs13219354	PRSS16	29838	6:27185664	T	C	0.888	++	0.050663	0.00702576	-8.11616	5.55306e-13
rs4650200	LINC01360	119656	1:73652197	A	G	0.488	++	0.0317778	0.00440685	-7.52947	5.55411e-13
rs4649981	LINC01360	119504	1:73652349	A	G	0.488	++	0.0317778	0.00440685	-7.54075	5.55411e-13
rs3131379	NONE	NA	6:31721033	A	G	0.1065	--	-0.0519205	0.00720056	8.07992	5.57018e-13
rs3131379	MSH5-SAPCD1	0	6:31721033	A	G	0.1065	--	-0.0519205	0.00720056	8.07992	5.57018e-13
rs3131379	NONE	NA	6:31721033	A	G	0.1065	--	-0.0519205	0.00720056	8.07992	5.57018e-13
rs3131379	NONE	NA	6:31721033	A	G	0.1065	--	-0.0519205	0.00720056	8.07992	5.57018e-13
rs3131379	NONE	NA	6:31721033	A	G	0.1065	--	-0.0519205	0.00720056	8.07992	5.57018e-13
rs57713596	LINC00240	12345	6:27004098	T	C	0.1165	--	-0.0499606	0.00692926	8.10797	5.59133e-13
rs9368450	ZNF322	0	6:26652489	A	C	0.8015	++	0.0398196	0.00552339	-7.92315	5.62532e-13
rs9393909	ZKSCAN4	2283	6:28207200	T	C	0.1735	--	-0.0417708	0.00579436	7.71805	5.64166e-13
rs7405404	ERCC4	264155	16:13749859	T	C	0.233	++	0.0370677	0.00514245	-7.62413	5.67016e-13
rs3131381	MSH5-SAPCD1	0	6:31708463	A	C	0.106	--	-0.0519442	0.00720668	8.11482	5.68673e-13
rs3131381	NONE	NA	6:31708463	A	C	0.106	--	-0.0519442	0.00720668	8.11482	5.68673e-13
rs3131381	NONE	NA	6:31708463	A	C	0.106	--	-0.0519442	0.00720668	8.11482	5.68673e-13
rs3131381	NONE	NA	6:31708463	A	C	0.106	--	-0.0519442	0.00720668	8.11482	5.68673e-13
rs3131381	NONE	NA	6:31708463	A	C	0.106	--	-0.0519442	0.00720668	8.11482	5.68673e-13
rs3131381	NONE	NA	6:31708463	A	C	0.106	--	-0.0519442	0.00720668	8.11482	5.68673e-13
rs3131381	NONE	NA	6:31708463	A	C	0.106	--	-0.0519442	0.00720668	8.11482	5.68673e-13
rs12038096	LINC01360	56259	1:73860819	A	G	0.414	++	0.0323996	0.00449712	-7.5912	5.82455e-13
rs13195210	ZNF322	0	6:26646521	T	C	0.1985	--	-0.0397896	0.00552339	7.92479	5.85401e-13
rs3130484	MSH5-SAPCD1	0	6:31715882	T	C	0.894	++	0.0519128	0.00720668	-8.11234	5.87183e-13
rs3130484	NONE	NA	6:31715882	T	C	0.894	++	0.0519128	0.00720668	-8.11234	5.87183e-13
rs3130484	NONE	NA	6:31715882	T	C	0.894	++	0.0519128	0.00720668	-8.11234	5.87183e-13
rs3130484	NONE	NA	6:31715882	T	C	0.894	++	0.0519128	0.00720668	-8.11234	5.87183e-13
rs3130484	NONE	NA	6:31715882	T	C	0.894	++	0.0519128	0.00720668	-8.11234	5.87183e-13
rs3130484	NONE	NA	6:31715882	T	C	0.894	++	0.0519128	0.00720668	-8.11234	5.87183e-13
rs4821998	SNORD140	1333	22:41468273	C	G	0.719	--	-0.0350421	0.00486492	7.56012	5.88926e-13
rs12485034	SNORD140	152	22:41469877	A	G	0.719	--	-0.0350421	0.00486492	7.55737	5.88926e-13
rs11805871	LINC01360	53903	1:73858463	A	G	0.4095	++	0.0323921	0.00449712	-7.59457	5.89666e-13
rs3117573	NONE	NA	6:31718396	C	G	0.8935	++	0.0519079	0.00720668	-8.10166	5.90081e-13
rs3117573	NONE	NA	6:31718396	C	G	0.8935	++	0.0519079	0.00720668	-8.10166	5.90081e-13
rs3117573	NONE	NA	6:31718396	C	G	0.8935	++	0.0519079	0.00720668	-8.10166	5.90081e-13
rs3117573	NONE	NA	6:31718396	C	G	0.8935	++	0.0519079	0.00720668	-8.10166	5.90081e-13
rs3117573	MSH5-SAPCD1	0	6:31718396	C	G	0.8935	++	0.0519079	0.00720668	-8.10166	5.90081e-13
rs3117573	NONE	NA	6:31718396	C	G	0.8935	++	0.0519079	0.00720668	-8.10166	5.90081e-13
rs7528238	LINC01360	149605	1:73622248	A	G	0.4795	--	-0.0316797	0.00440004	7.49865	6.02748e-13
rs11967137	ZSCAN9	0	6:28199764	A	G	0.8265	++	0.0416669	0.00578776	-7.67381	6.05961e-13
rs35909544	MIR3143	47989	6:27163456	A	G	0.1105	--	-0.0511765	0.00711014	8.10116	6.12482e-13
rs11210176	LINC01360	117310	1:73654543	A	G	0.489	++	0.0317189	0.00440685	-7.49977	6.12692e-13
[truncated: 6,621 more rows]

## Sheet: Supplementary Table 6
Supplementary Table 6: List of 270 hosting genes and nearby unique genes (within 1MB) derived from treatment response-associated SNPs within MET2 (Supplementary Table 5), at meta-GWAS threshold p<5x10-8. Lists of genes intersecting between MET2, SCZ (at GWAS p-value ≤ 5x10-8), and MDD (at GWAS p-value ≤ 5x10-8)
MET2 genes (meta-GWAS p<5x10E-08)	Intersect MET2 with SCZ (GWAS p<5x10E-08)	Intersect MET2 with MDD (GWAS p<5x10E-08)	Intersect MET2 with MDD and SCZ
ABT1	ABT1
ACADS
AGBL4
ANKRD44	ANKRD44
APOPT1
AREL1		AREL1
ARFGEF2
AS1
AS2
AS3MT	AS3MT
ASCC3
ASMT
ASTN2		ASTN2
ATP6V1G2
BAG5	BAG5	BAG5	BAG5
BEND4		BEND4
BOLL
BORCS7	BORCS7
BRD2	BRD2
BTN1A1	BTN1A1	BTN1A1	BTN1A1
BTN2A1	BTN2A1	BTN2A1	BTN2A1
BTN2A2	BTN2A2	BTN3A2	BTN3A2
BTN2A3P	BTN2A3P
BTN3A1	BTN3A1
BTN3A2	BTN3A2
BTN3A3	BTN3A3
C2
C6orf15	C6orf15	C6orf15	C6orf15
CACNA1C	CACNA1C
CARMIL1	CARMIL1
CDH11
CDH5
CDSN
CFB	CFB
CHADL	CHADL	CHADL	CHADL
CLIC1	CLIC1
CLP1
CNNM2	CNNM2
COQ10B	COQ10B
CTNND1
CYP17A1	CYP17A1
CYP21A2	CYP21A2
DCAF4L1
DCC		DCC
DDX39B
DFNA5
DLST		DLST
DMA
DQA1
DQB1
DRA
DRB1
DRD2	DRD2
EFNA5
EIF3IP1		EIF3IP1
ELAVL4
EMILIN3
ENOX1		ENOX1
EP300	EP300	EP300	EP300
ERCC4
ESR2	ERCC4	ESR2
EYA2
FADS2
FANCL
FCF1
FES	FES
FHIT
FURIN	FURIN
GPX6	GPX6	GPX6	GPX6
GRIK3
GRM5
GUSBP2	GUSBP2
HCG11	HCG11	HCG11	HCG11
HCG15	HCG15	HCG15	HCG15
HCG22	HCG22
HFE	HFE
HIST1H1A
HIST1H1B
HIST1H1C
HIST1H1E
HIST1H1T
HIST1H2AA
HIST1H2AB
HIST1H2AC
HIST1H2AG
HIST1H2AI
HIST1H2AJ
HIST1H2AK
HIST1H2AL
HIST1H2AM
HIST1H2BB
HIST1H2BC
HIST1H2BD
HIST1H2BF
HIST1H2BJ
HIST1H2BL
HIST1H2BM
HIST1H2BN
HIST1H2BO
HIST1H3B
HIST1H3C
HIST1H3G
HIST1H3H
HIST1H3I
HIST1H3J
HIST1H4A
HIST1H4B
HIST1H4C
HIST1H4D
HIST1H4H
HIST1H4J
HIST1H4K
HIST1H4L
HLA
HMGN4	HMGN4	HMGN4	HMGN4
HSPA1A
HSPA1L	HSPA1L
HSPD1	HSPD1
HSPE1	HSPE1
IGSF9B	IGSF9B
IMMP2L
IT1
IT3
KCNB1
KCNG2
KLC1
L3MBTL2	L3MBTL2	L3MBTL2	L3MBTL2
LINC00240	LINC00240
LINC00375
LINC00461		LINC00461
LINC01012	LINC01012	LINC01012	LINC01012
LINC01065		LINC01065
LINC01088
LINC01360	LINC01360	LINC01360	LINC01360
LINC01415	LINC01415
LINC01623	LINC01623	LINC01623	LINC01623
LINC01645
LINC01781	LINC01929	LINC01781
LINC01876	LINC02238	LINC01876
LINC01884
LINC01929
LINC02238
LOC100131289	LOC100131289
LOC100270746	LOC100270746
LOC101927421
LOC101927865
LOC101929006	LOC101929006	LOC101929006	LOC101929006
LOC101929163
LOC101929721		LOC101927421
LOC102546299		LOC102546299
LOC105374988	LOC105374988
LOC108783645	LOC108783645
LOC285819	LOC285819	LOC285819	LOC285819
LRFN5		LRFN5
MAP9
MARS2
MCHR1
MED19
MEF2C
MEIS2		MEIS2
MICB	MICB
MIR1281
MIR3143	MIR3143
MIR4276
MIR924HG		MIR924HG
MOB4
MPP6
MSH5	MSH5
MTHFD1		MTHFD1
NCR3	NCR3
NEGR1		NEGR1
NEU1	NEU1
NFAM1
NKAPL	NKAPL	NKAPL	NKAPL
NONE
NOX4
NT5C2	NT5C2
OR2B2	OR2B2	OR2B2	OR2B2
OR2B6	OR2B6	OR2B6	OR2B6
OR2J2	OR2J2
OSBPL3
PAUPAR		PAUPAR
PCLO
PGBD1	PGBD1	PGBD1	PGBD1
PLCL1	PLCL1
POM121L2	POM121L2
PROX2		PROX2
PRSS16	PRSS16
PSMB8	PSMB8
PSMB9	PSMB9
PSORS1C1	PSORS1C1
PSORS1C2
PTGIS
PTPRD
PUM3		PUM3
PXDNL
RAB27B		RAB27B
RAB9BP1		RAB9BP1
RANGAP1
RBFOX1		RBFOX1
RBX1	RBX1
RCOR2
RFTN2	RFTN2
RFWD2
RGS6	RGS6
RIMS1
RPP21
RPS6KL1		RPS6KL1
RSRC1		RSRC1
RTN1
SAMD3
SAPCD1
SCGN	SCGN
SF3B1	SF3B1
SLC17A1	SLC17A1
SLC17A2	SLC17A2
SLC17A3	SLC17A3
SLC17A4	SLC17A4
SLC25A17
SLC30A9		SLC30A9
SLC44A4	SLC44A4
SNORD140	SNORD140	SNORD140	SNORD140
SORCS3		SORCS3
SOX5		SOX5
SPPL3
ST13
STAU1
SYNE2		SYNE2
TAP2	TAP2
TCAIM
TCF4	TCF4	TCF4
TEX21P		TEX21P
TLE3
TMCO5A		TMCO5A
TMEM106B		TMEM106B
TMX2
TNF	TNF
TNXB	TNXB
TOB2P1	TOB2P1	TOB2P1	TOB2P1
TOPAZ1
TRIM38	TRIM38
TRIM39
UNKNOWN
VN1R10P	VN1R10P
VRK2	VRK2	VRK2	VRK2
WBP1L
XLOC_009911
XPNPEP3
YLPM1
ZC3H7B	ZC3H7B
ZDHHC5
ZHX3
ZKSCAN3	ZKSCAN3	ZKSCAN3	ZKSCAN3
ZKSCAN4	ZKSCAN4	ZKSCAN4	ZKSCAN4
ZKSCAN8	ZKSCAN8	ZKSCAN8	ZKSCAN8
ZMYND8
ZNF165	ZNF165	ZNF165	ZNF165
ZNF184	ZNF184	ZNF184	ZNF184
ZNF192P1	ZNF192P1	ZNF192P1	ZSCAN12P1
ZNF204P	ZNF204P	ZNF204P	ZNF204P
ZNF322	ZNF322
ZNF391	ZNF391	ZNF391	ZNF391
ZNF608
ZSCAN12	ZSCAN12	ZSCAN12	ZSCAN12
ZSCAN12P1	ZSCAN12P1	ZSCAN12P1	ZNF192P1
ZSCAN16	ZSCAN16
ZSCAN23	ZSCAN23	ZSCAN23	ZSCAN23
ZSCAN26	ZSCAN26	ZSCAN26	ZSCAN26
ZSCAN31	ZSCAN31	ZSCAN31	ZSCAN31
ZSCAN9	ZSCAN9	ZSCAN9	ZSCAN9

## Sheet: Supplementary Table 7
Supplementary Table 7: Gene list and annotations of 256 MET2 genes used by IPA® for functional bioinformatic analysis of MET2 PRS.
Symbol	Entrez Gene Name	Gene Symbol - human (HUGO / HGNC / Entrez Gene)/Gene Symbol - mouse (Entrez Gene)/KEGG	Location	Type(s)	Biomarker Application(s)	Drug(s)	Entrez Gene ID for Human	Entrez Gene ID for Mouse	Entrez Gene ID for Rat
ABT1	activator of basal transcription 1	ABT1	Nucleus	transcription regulator			29777	30946	306960
ACADS	acyl-CoA dehydrogenase short chain	ACADS	Cytoplasm	enzyme	unspecified application		35	11409	64304
AGBL4	ATP/GTP binding protein like 4	AGBL4	Cytoplasm	peptidase			84871	78933	100911395
ANKRD44	ankyrin repeat domain 44	ANKRD44	Other	other			91526	329154	301415
AREL1	apoptosis resistant E3 ubiquitin protein ligase 1	AREL1	Cytoplasm	enzyme			9870	68497	299197
ARFGEF2	ADP ribosylation factor guanine nucleotide exchange factor 2	ARFGEF2	Cytoplasm	other			10564	99371	296380
AS3MT	arsenite methyltransferase	AS3MT	Cytoplasm	enzyme			57412	57344	140925
ASCC3	activating signal cointegrator 1 complex subunit 3	ASCC3	Cytoplasm	enzyme			10973	77987	309887
ASMT	acetylserotonin O-methyltransferase	ASMT	Cytoplasm	enzyme			438		246281
ASTN2	astrotactin 2	ASTN2	Cytoplasm	other			23245	56079	100361323
ATP	--	C2	Other	chemical - endogenous mammalian
ATP6V1G2	ATPase H+ transporting V1 subunit G2	ATP6V1G2	Cytoplasm	transporter			534	66237	368044
BAG5	BAG cochaperone 5	BAG5	Cytoplasm	other			9529	70369	366734
BEND4	BEN domain containing 4	BEND4	Other	other			389206	666938	681008
BOLL	boule homolog, RNA binding protein	BOLL	Cytoplasm	translation regulator			66037	75388	100911373
BORCS7	BLOC-1 related complex subunit 7	BORCS7	Cytoplasm	other			119032	66439	294012
BRD2	bromodomain containing 2	BRD2	Nucleus	kinase		BI 894999	6046	14312	294276|100909544
BTN1A1	butyrophilin subfamily 1 member A1	BTN1A1	Plasma Membrane	other			696	12231	306956
BTN2A1	butyrophilin subfamily 2 member A1	BTN2A1	Plasma Membrane	other			11120
BTN2A2	butyrophilin subfamily 2 member A2	BTN2A2	Cytoplasm	other			10385	238555	306957
BTN2A3P	butyrophilin subfamily 2 member A3, pseudogene	BTN2A3P	Other	other			54718
BTN3A1	butyrophilin subfamily 3 member A1	BTN3A1	Extracellular Space	other	unspecified application		11119
BTN3A2	butyrophilin subfamily 3 member A2	BTN3A2	Plasma Membrane	other			11118
BTN3A3	butyrophilin subfamily 3 member A3	BTN3A3	Plasma Membrane	other			10384
C6orf15	chromosome 6 open reading frame 15	C6orf15	Extracellular Space	other			29113	69542	502412
CACNA1C	calcium voltage-gated channel subunit alpha1 C	CACNA1C	Plasma Membrane	ion channel		aliskiren/amlodipine,aliskiren/amlodipine/hydrochlorothiazide,amlodipine,amlodipine/atorvastatin,amlodipine/benazepril,amlodipine/celecoxib,amlodipine/ezetimibe/losartan/rosuvastatin,amlodipine/hydrochlorothiazide/olmesartan medoxomil,amlodipine/hydrochlorothiazide/valsartan,amlodipine/indapamide/perindopril,amlodipine/olmesartan medoxomil,amlodipine/perindopril,amlodipine/telmisartan,amlodipine/…	775	12288	24239
CARMIL1	capping protein regulator and myosin 1 linker 1	CARMIL1	Cytoplasm	enzyme			55604	68732	306941
CDH5	cadherin 5	CDH5	Plasma Membrane	other	diagnosis		1003	12562	307618
CDH11	cadherin 11	CDH11	Plasma Membrane	other	efficacy,prognosis		1009	12552	84407
CDSN	corneodesmosin	CDSN	Plasma Membrane	other			1041
CFB	complement factor B	CFB	Extracellular Space	peptidase	unspecified application	IONIS-FB-LRx	629	14962	294257
CHADL	chondroadherin like	CHADL	Extracellular Space	other			150356	214685	100910434
CLIC1	chloride intracellular channel 1	CLIC1	Nucleus	ion channel			1192	114584	406864
CLP1	cleavage factor polyribonucleotide kinase subunit 1	CLP1	Nucleus	kinase			10978	98985	311166
CNNM2	cyclin and CBS domain divalent metal cation transport mediator 2	CNNM2	Plasma Membrane	transporter			54805	94219	294014
COA8	cytochrome c oxidase assembly factor 8	APOPT1	Cytoplasm	other			84334	68020	299341
COP1	COP1 E3 ubiquitin ligase	RFWD2	Cytoplasm	enzyme			64326	26374	360860
COQ10B	coenzyme Q10B	COQ10B	Cytoplasm	other			80219	67876	301416
CTNND1	catenin delta 1	CTNND1	Nucleus	other			1500	12388	311163
CYP17A1	cytochrome P450 family 17 subfamily A member 1	CYP17A1	Cytoplasm	enzyme	diagnosis	abiraterone,abiraterone acetate,abiraterone/prednisolone,CFG-920,CYP17A1 inhibitor,ketoconazole,orteronel,seviteronel	1586	13074	25146
CYP21A2	cytochrome P450 family 21 subfamily A member 2	CYP21A2	Cytoplasm	enzyme			1589	13079	24298
DCAF4L1	DDB1 and CUL4 associated factor 4 like 1	DCAF4L1	Other	other			285429
DCC	DCC netrin 1 receptor	DCC	Plasma Membrane	transmembrane receptor	prognosis		1630	13176	25311
DDX39B	DExD-box helicase 39B	DDX39B	Nucleus	enzyme	safety		7919	53817	114612
DLST	dihydrolipoamide S-succinyltransferase	DLST	Cytoplasm	enzyme			1743	78920	299201
DRD2	dopamine receptor D2	DRD2	Plasma Membrane	G-protein coupled receptor	response to therapy	abaperidone,acetophenazine,amantadine,amisulpride,amitriptyline/perphenazine,apomorphine,aripiprazole,asenapine,benperidol,bifeprunox,BIM 23A760,blonanserin,brexpiprazole,bromocriptine,buspirone,cabergoline,carbidopa/entacapone/levodopa,carbidopa/levodopa,carbidopa/levodopa/tolcapone,cariprazine,chloropromazine,chlorprothixene,cis-thiothixene,clozapine,dexamethasone/granisetron/haloperidol,dexame…	1813	13489	24318
EFNA5	ephrin A5	EFNA5	Plasma Membrane	kinase			1946	13640	116683
EIF3IP1	eukaryotic translation initiation factor 3 subunit I pseudogene 1	EIF3IP1	Other	other			442720
ELAVL4	ELAV like RNA binding protein 4	ELAVL4	Cytoplasm	translation regulator			1996	15572	432358
EMILIN3	elastin microfibril interfacer 3	EMILIN3	Extracellular Space	other			90187	280635	362262
ENOX1	ecto-NOX disulfide-thiol exchanger 1	ENOX1	Plasma Membrane	other			55068	239188	306038
EP300	E1A binding protein p300	EP300	Nucleus	transcription regulator		CCS1477	2033	328572	170915
ERCC4	ERCC excision repair 4, endonuclease catalytic subunit	ERCC4	Nucleus	enzyme			2072	50505	304719|360465
ESR2	estrogen receptor 2	ESR2	Nucleus	ligand-dependent nuclear receptor	diagnosis,efficacy,prognosis,response to therapy	17-alpha-ethinylestradiol,anastrozole/exemestane/fulvestrant,anastrozole/exemestane/fulvestrant/tamoxifen,anastrozole/fulvestrant,anastrozole/fulvestrant/goserelin/tamoxifen,anastrozole/fulvestrant/tamoxifen,anastrozole/goserelin/tamoxifen,anastrozole/tamoxifen,arzoxifene,bazedoxifene,beta-estradiol,beta-estradiol/progesterone,bevacizumab/fulvestrant,CC8490,CHF-4227,clomiphene,desogestrel/ethinyl…	2100	13983	25149
EYA2	EYA transcriptional coactivator and phosphatase 2	EYA2	Nucleus	phosphatase	diagnosis		2139	14049	156826
FADS2	fatty acid desaturase 2	FADS2	Plasma Membrane	enzyme			9415	56473	83512
FANCL	FA complementation group L	FANCL	Nucleus	enzyme			55120	67030	305600
FCF1	FCF1 rRNA-processing protein	FCF1	Nucleus	other			51077	73736	299198
FES	FES proto-oncogene, tyrosine kinase	FES	Cytoplasm	kinase		lorlatinib	2242	14159	361597
FHIT	fragile histidine triad diadenosine triphosphatase	FHIT	Cytoplasm	enzyme	efficacy		2272	14198	60398
FURIN	furin, paired basic amino acid cleaving enzyme	FURIN	Cytoplasm	peptidase	unspecified application	furin inhibitor,hexa-D-arginine,nona-D-arginine amide	5045	18550	54281
GPX6	glutathione peroxidase 6	GPX6	Extracellular Space	enzyme			257202	75512	259233
GRIK3	glutamate ionotropic receptor kainate type subunit 3	GRIK3	Plasma Membrane	ion channel			2899	14807	298521
GRM5	glutamate metabotropic receptor 5	GRM5	Plasma Membrane	G-protein coupled receptor		acamprosate,fasoracetam	2915	108071	24418
GSDME	gasdermin E	DFNA5	Cytoplasm	other			1687	54722	353316
GUSBP2	GUSB pseudogene 2	GUSBP2	Other	other			387036
H1-1	H1.1 linker histone, cluster member	HIST1H1A	Nucleus	other			3024
H1-2	H1.2 linker histone, cluster member	HIST1H1C	Nucleus	other			3006	50708
H1-4	H1.4 linker histone, cluster member	HIST1H1E	Nucleus	other			3008
H1-5	H1.5 linker histone, cluster member	HIST1H1B	Nucleus	other			3009
H1-6	H1.6 linker histone, cluster member	HIST1H1T	Nucleus	other			3010	107970	24438
H2AC1	H2A clustered histone 1	HIST1H2AA	Nucleus	other			221613	319169
H2AC4	H2A clustered histone 4	HIST1H2AB	Nucleus	other			8335	319167	680615
H2AC6	H2A clustered histone 6	HIST1H2AC	Nucleus	other			8334	665433	64646
H2AC11	H2A clustered histone 11	HIST1H2AG	Nucleus	other			8969	319170	502129
H2AC13	H2A clustered histone 13	HIST1H2AI	Nucleus	other			8329
H2AC14	H2A clustered histone 14	HIST1H2AJ	Nucleus	other			8331	319173
H2AC15	H2A clustered histone 15	HIST1H2AK	Nucleus	other			8330	319164	498753
H2AC16	H2A clustered histone 16	HIST1H2AL	Nucleus	other			8332	319166	502125
H2AC17	H2A clustered histone 17	HIST1H2AM	Nucleus	other			8336	319165	100910554
H2BC3	H2B clustered histone 3	HIST1H2BB	Nucleus	other			3018	319178	102549061
H2BC4	H2B clustered histone 4	HIST1H2BC	Nucleus	other			8347	319181	100910200
H2BC5	H2B clustered histone 5	HIST1H2BD	Nucleus	other			3017	78303	303175
H2BC7	H2B clustered histone 7	HIST1H2BF	Nucleus	other			8343	319179	100365043
H2BC11	H2B clustered histone 11	HIST1H2BJ	Nucleus	other			8970	319190	295274
H2BC13	H2B clustered histone 13	HIST1H2BL	Nucleus	other			8340	319183
H2BC14	H2B clustered histone 14	HIST1H2BM	Nucleus	other			8342	319187
H2BC15	H2B clustered histone 15	HIST1H2BN	Nucleus	other			8341	319186	361247
H2BC17	H2B clustered histone 17	HIST1H2BO	Nucleus	other			8348	319188	291157
H3C2	H3 clustered histone 2	HIST1H3B	Nucleus	other			8358	319154
H3C3	H3 clustered histone 3	HIST1H3C	Nucleus	other			8352	15077
H3C8	H3 clustered histone 8	HIST1H3G	Nucleus	other			8355	97114	310678
H3C10	H3 clustered histone 10	HIST1H3H	Nucleus	other			8357	319150	684841
H3C11	H3 clustered histone 11	HIST1H3I	Nucleus	other			8354	319151	684819
H3C12	H3 clustered histone 12	HIST1H3J	Nucleus	other			8356	97908	680498
H4C1	H4 clustered histone 1	HIST1H4A	Nucleus	other			8359	319156	291152
H4C2	H4 clustered histone 2	HIST1H4B	Nucleus	other			8366	320332	295277
H4C3	H4 clustered histone 3	HIST1H4C	Nucleus	other			8364	97122	100912489
H4C4	H4 clustered histone 4	HIST1H4D	Nucleus	other			8360	100041230	502913
H4C8	H4 clustered histone 8	HIST1H4H	Nucleus	other			8365	319160	500351
H4C11	H4 clustered histone 11	HIST1H4J	Nucleus	other
H4C12	H4 clustered histone 12	HIST1H4K	Nucleus	other
H4C13	H4 clustered histone 13	HIST1H4L	Nucleus	other
HCG11	HLA complex group 11	HCG11	Other	other
HCG15	HLA complex group 15	HCG15	Other	other
HCG22	HLA complex group 22 (gene/pseudogene)	HCG22	Other	other
HFE	homeostatic iron regulator	HFE	Plasma Membrane	transmembrane receptor	diagnosis
HMGN4	high mobility group nucleosomal binding domain 4	HMGN4	Nucleus	other
HSPA1A/HSPA1B	heat shock protein family A (Hsp70) member 1A	HSPA1A	Cytoplasm	enzyme	unspecified application
HSPA1L	heat shock protein family A (Hsp70) member 1 like	HSPA1L	Cytoplasm	other	safety
HSPD1	heat shock protein family D (Hsp60) member 1	HSPD1	Cytoplasm	enzyme	diagnosis,prognosis
HSPE1	heat shock protein family E (Hsp10) member 1	HSPE1	Cytoplasm	other
IGSF9B	immunoglobulin superfamily member 9B	IGSF9B	Plasma Membrane	other
IMMP2L	inner mitochondrial membrane peptidase subunit 2	IMMP2L	Cytoplasm	peptidase	safety
KCNB1	potassium voltage-gated channel subfamily B member 1	KCNB1	Plasma Membrane	ion channel		dalfampridine
KCNG2	potassium voltage-gated channel modifier subfamily G member 2	KCNG2	Plasma Membrane	ion channel		amiodarone,nicorandil
KLC1	kinesin light chain 1	KLC1	Cytoplasm	other
L3MBTL2	L3MBTL histone methyl-lysine binding protein 2	L3MBTL2	Nucleus	transcription regulator
LINC00240	long intergenic non-protein coding RNA 240	LINC00240	Other	other
LINC00375	long intergenic non-protein coding RNA 375	LINC00375	Other	other
LINC00461	long intergenic non-protein coding RNA 461	LINC00461	Other	other
LINC01012	long intergenic non-protein coding RNA 1012	LINC01012	Other	other
LINC01065	long intergenic non-protein coding RNA 1065	LINC01065	Other	other
LINC01088	long intergenic non-protein coding RNA 1088	LINC01088	Other	other
LINC01360	long intergenic non-protein coding RNA 1360	LINC01360	Other	other
LINC01415	long intergenic non-protein coding RNA 1415	LINC01415	Other	other
LINC01623	long intergenic non-protein coding RNA 1623	LINC01623	Other	other
LINC01645	long intergenic non-protein coding RNA 1645	LINC01645	Other	other
LINC01781	long intergenic non-protein coding RNA 1781	LINC01781	Other	other
LINC01876	long intergenic non-protein coding RNA 1876	LINC01876	Other	other
LINC01884	long intergenic non-protein coding RNA 1884	LINC01884	Other	other
LINC01929	long intergenic non-protein coding RNA 1929	LINC01929	Other	other
LINC02238	--	LINC02238	Other	other
LOC285819	uncharacterized LOC285819	LOC285819	Other	other
LOC100131289	uncharacterized LOC100131289	LOC100131289	Other	other
LOC100270746	uncharacterized LOC100270746	LOC100270746	Other	other
LOC101927421	uncharacterized LOC101927421	LOC101927421	Other	other
LOC101929006	uncharacterized LOC101929006	LOC101929006	Other	other
LOC102546299	uncharacterized LOC102546299	LOC102546299	Other	other
LOC105374988	uncharacterized LOC105374988	LOC105374988	Other	other
LOC108783645	HFE antisense RNA	LOC108783645	Other	other
LRFN5	leucine rich repeat and fibronectin type III domain containing 5	LRFN5	Nucleus	other
MAP9	microtubule associated protein 9	MAP9	Cytoplasm	other
MARS2	methionyl-tRNA synthetase 2, mitochondrial	MARS2	Cytoplasm	enzyme
MCHR1	melanin concentrating hormone receptor 1	MCHR1	Plasma Membrane	G-protein coupled receptor		SB 568849
MED19	mediator complex subunit 19	MED19	Nucleus	other
MEF2C	myocyte enhancer factor 2C	MEF2C	Nucleus	transcription regulator	unspecified application
MEIS2	Meis homeobox 2	MEIS2	Nucleus	transcription regulator
MICB	MHC class I polypeptide-related sequence B	MICB	Plasma Membrane	transmembrane receptor	safety
MIR3143	microRNA 3143	MIR3143	Cytoplasm	microRNA
MIR4276	microRNA 4276	MIR4276	Cytoplasm	microRNA
mir-1281	microRNA 1281	MIR1281	Cytoplasm	microRNA
MIR924HG	MIR924 host gene	MIR924HG	Other	other
MOB4	MOB family member 4, phocein	MOB4	Cytoplasm	other
MPP6	membrane palmitoylated protein 6	MPP6	Plasma Membrane	kinase
MSH5	mutS homolog 5	MSH5	Nucleus	enzyme
MTHFD1	methylenetetrahydrofolate dehydrogenase, cyclohydrolase and formyltetrahydrofolate synthetase 1	MTHFD1	Cytoplasm	enzyme
NCR3	natural cytotoxicity triggering receptor 3	NCR3	Plasma Membrane	transmembrane receptor
NEGR1	neuronal growth regulator 1	NEGR1	Plasma Membrane	other
NEU1	neuraminidase 1	NEU1	Cytoplasm	enzyme
NFAM1	NFAT activating protein with ITAM motif 1	NFAM1	Plasma Membrane	transmembrane receptor
NKAPL	NFKB activating protein like	NKAPL	Other	other
NOX4	NADPH oxidase 4	NOX4	Cytoplasm	enzyme		imipramine blue
NT5C2	5'-nucleotidase, cytosolic II	NT5C2	Cytoplasm	phosphatase
OR2B2	olfactory receptor family 2 subfamily B member 2	OR2B2	Plasma Membrane	G-protein coupled receptor
OR2B6	olfactory receptor family 2 subfamily B member 6	OR2B6	Plasma Membrane	G-protein coupled receptor
OR2J2	olfactory receptor family 2 subfamily J member 2	OR2J2	Plasma Membrane	G-protein coupled receptor
OSBPL3	oxysterol binding protein like 3	OSBPL3	Cytoplasm	other
PAUPAR	PAX6 upstream antisense RNA	PAUPAR	Other	other
PCLO	piccolo presynaptic cytomatrix protein	PCLO	Cytoplasm	transporter
PGBD1	piggyBac transposable element derived 1	PGBD1	Extracellular Space	enzyme
PLCL1	phospholipase C like 1 (inactive)	PLCL1	Cytoplasm	enzyme		quinacrine
POM121L2	POM121 transmembrane nucleoporin like 2	POM121L2	Extracellular Space	other
PROX2	prospero homeobox 2	PROX2	Other	other
PRSS16	serine protease 16	PRSS16	Extracellular Space	peptidase
PSMB8	proteasome 20S subunit beta 8	PSMB8	Cytoplasm	peptidase		carfilzomib,carfilzomib/dexamethasone,carfilzomib/dexamethasone/lenalidomide,carfilzomib/dexamethasone/rituximab
PSMB9	proteasome 20S subunit beta 9	PSMB9	Cytoplasm	peptidase		carfilzomib,carfilzomib/dexamethasone,carfilzomib/dexamethasone/lenalidomide,carfilzomib/dexamethasone/rituximab
PSORS1C1	psoriasis susceptibility 1 candidate 1	PSORS1C1	Other	other
PSORS1C2	psoriasis susceptibility 1 candidate 2	PSORS1C2	Extracellular Space	other
PTGIS	prostaglandin I2 synthase	PTGIS	Cytoplasm	enzyme		phenylbutazone
PTPRD	protein tyrosine phosphatase receptor type D	PTPRD	Plasma Membrane	phosphatase
PUM3	pumilio RNA binding family member 3	PUM3	Nucleus	other
PXDNL	peroxidasin like	PXDNL	Extracellular Space	enzyme
RAB27B	RAB27B, member RAS oncogene family	RAB27B	Cytoplasm	enzyme
RAB9BP1	RAB9B, member RAS oncogene family pseudogene 1	RAB9BP1	Other	other
RANGAP1	Ran GTPase activating protein 1	RANGAP1	Nucleus	other
RBFOX1	RNA binding fox-1 homolog 1	RBFOX1	Cytoplasm	other
RBX1	ring-box 1	RBX1	Cytoplasm	enzyme
RCOR2	REST corepressor 2	RCOR2	Nucleus	transcription regulator
RFTN2	raftlin family member 2	RFTN2	Other	other
RGS6	regulator of G protein signaling 6	RGS6	Cytoplasm	enzyme
RIMS1	regulating synaptic membrane exocytosis 1	RIMS1	Plasma Membrane	other
RPP21	ribonuclease P/MRP subunit p21	RPP21	Nucleus	enzyme
RPS6KL1	ribosomal protein S6 kinase like 1	RPS6KL1	Other	kinase
RSRC1	arginine and serine rich coiled-coil 1	RSRC1	Nucleus	other
RTN1	reticulon 1	RTN1	Cytoplasm	other
SAMD3	sterile alpha motif domain containing 3	SAMD3	Other	other
SAPCD1	suppressor APC domain containing 1	SAPCD1	Other	other
SCGN	secretagogin, EF-hand calcium binding protein	SCGN	Cytoplasm	other
SF3B1	splicing factor 3b subunit 1	SF3B1	Nucleus	other		H3B-8800
SLC17A1	solute carrier family 17 member 1	SLC17A1	Plasma Membrane	transporter
SLC17A2	solute carrier family 17 member 2	SLC17A2	Plasma Membrane	transporter
SLC17A3	solute carrier family 17 member 3	SLC17A3	Plasma Membrane	transporter
SLC17A4	solute carrier family 17 member 4	SLC17A4	Plasma Membrane	transporter	unspecified application
SLC25A17	solute carrier family 25 member 17	SLC25A17	Cytoplasm	transporter
SLC26A3	solute carrier family 26 member 3	DRA	Plasma Membrane	transporter
SLC30A9	solute carrier family 30 member 9	SLC30A9	Nucleus	transporter
SLC44A4	solute carrier family 44 member 4	SLC44A4	Plasma Membrane	transporter
SNORD140	small nucleolar RNA, C/D box 140	SNORD140	Other	other
SORCS3	sortilin related VPS10 domain containing receptor 3	SORCS3	Nucleus	transporter
SOX5	SRY-box transcription factor 5	SOX5	Nucleus	transcription regulator
SPPL3	signal peptide peptidase like 3	SPPL3	Cytoplasm	peptidase
ST13	ST13 Hsp70 interacting protein	ST13	Cytoplasm	other
STAU1	staufen double-stranded RNA binding protein 1	STAU1	Cytoplasm	transporter
SYNE2	spectrin repeat containing nuclear envelope protein 2	SYNE2	Nucleus	other
TAP2	transporter 2, ATP binding cassette subfamily B member	TAP2	Cytoplasm	transporter
TCAIM	T cell activation inhibitor, mitochondrial	TCAIM	Cytoplasm	other
TCF4	transcription factor 4	TCF4	Nucleus	transcription regulator
TEX21P	testis expressed 21, pseudogene	TEX21P	Other	other
TLE3	TLE family member 3, transcriptional corepressor	TLE3	Nucleus	other
TMCO5A	transmembrane and coiled-coil domains 5A	TMCO5A	Other	other
TMEM106B	transmembrane protein 106B	TMEM106B	Cytoplasm	other
TMX2	thioredoxin related transmembrane protein 2	TMX2	Other	enzyme
TNF	tumor necrosis factor	TNF	Extracellular Space	cytokine	diagnosis,disease progression,efficacy,prognosis,response to therapy,safety,unspecified application	adalimumab,adalimumab/methotrexate,afelimomab,bevacizumab/docetaxel/prednisone/thalidomide/zoledronic acid,bortezomib/dexamethasone/pomalidomide,bortezomib/dexamethasone/thalidomide,bortezomib/thalidomide,certolizumab,certolizumab/methotrexate,cyclophosphamide/dexamethasone/thalidomide,dexamethasone/pomalidomide,dexamethasone/thalidomide,etanercept,etanercept/methotrexate,golimumab,golimumab/meth…
TNXB	tenascin XB	TNXB	Extracellular Space	other
TOB2P1	transducer of ERBB2, 2 pseudogene 1	TOB2P1	Other	other
TOPAZ1	testis and ovary specific PAZ domain containing 1	TOPAZ1	Other	other
TRIM38	tripartite motif containing 38	TRIM38	Cytoplasm	other
TRIM39	tripartite motif containing 39	TRIM39	Cytoplasm	other
VN1R10P	vomeronasal 1 receptor 10 pseudogene	VN1R10P	Other	other
VRK2	VRK serine/threonine kinase 2	VRK2	Nucleus	kinase
WBP1L	WW domain binding protein 1 like	WBP1L	Other	other
XLOC_009911	uncharacterized LOC105500240	XLOC_009911	Other	other	unspecified application
XPNPEP3	X-prolyl aminopeptidase 3	XPNPEP3	Cytoplasm	peptidase
YLPM1	YLP motif containing 1	YLPM1	Nucleus	transcription regulator
ZC3H7B	zinc finger CCCH-type containing 7B	ZC3H7B	Nucleus	other
ZDHHC5	zinc finger DHHC-type palmitoyltransferase 5	ZDHHC5	Nucleus	enzyme
ZHX3	zinc fingers and homeoboxes 3	ZHX3	Nucleus	transcription regulator
ZKSCAN3	zinc finger with KRAB and SCAN domains 3	ZKSCAN3	Nucleus	transcription regulator
ZKSCAN4	zinc finger with KRAB and SCAN domains 4	ZKSCAN4	Nucleus	transcription regulator
ZKSCAN8	zinc finger with KRAB and SCAN domains 8	ZKSCAN8	Nucleus	transcription regulator
ZMYND8	zinc finger MYND-type containing 8	ZMYND8	Nucleus	transcription regulator
ZNF165	zinc finger protein 165	ZNF165	Nucleus	transcription regulator
ZNF184	zinc finger protein 184	ZNF184	Nucleus	transcription regulator
ZNF322	zinc finger protein 322	ZNF322	Cytoplasm	transcription regulator
ZNF391	zinc finger protein 391	ZNF391	Other	other
ZNF608	zinc finger protein 608	ZNF608	Other	other
ZNF192P1	zinc finger protein 192 pseudogene 1	ZNF192P1	Other	other
ZNF204P	zinc finger protein 204, pseudogene	ZNF204P	Other	other
ZSCAN9	zinc finger and SCAN domain containing 9	ZSCAN9	Nucleus	transcription regulator
ZSCAN12	zinc finger and SCAN domain containing 12	ZSCAN12	Nucleus	transcription regulator
ZSCAN16	zinc finger and SCAN domain containing 16	ZSCAN16	Nucleus	transcription regulator
ZSCAN23	zinc finger and SCAN domain containing 23	ZSCAN23	Cytoplasm	transcription regulator
ZSCAN26	zinc finger and SCAN domain containing 26	ZSCAN26	Nucleus	transcription regulator
ZSCAN31	zinc finger and SCAN domain containing 31	ZSCAN31	Nucleus	transcription regulator
ZSCAN12P1	zinc finger and SCAN domain containing 12 pseudogene 1	ZSCAN12P1	Other	other

## Sheet: Supplementary Table 8
Supplementary Table 8: Summary of IPA® findings for functional- and pathway annotations of 256 MET2 genes.
IPA Top Canonical Pathways
Name	p-value	Overlap	dataset genes/total IPA pathway genes	implicated dataset genes (Entrez gene name)
Nucleotide Excision Repair (NER) Pathway	1.76e-10	0.112	12/107	ATP, EP300, ERCC4, H4C1, H4C2, H4C3, H4C4, H4C8, H4C11, H4C12, H4C13, RBX1
DNA methylation and transcriptional repression signaling	5.77e-10	0.229	8/35	H4C1, H4C2, H4C3, H4C4, H4C8, H4C11, H4C12, H4C13
Granzyme A signaling	1.03e-08	0.316	6/19	EP300, H1-1, H1-2, H1-4, H1-5, H1-6
Transcriptional Regulatory Network in Embyonic Stem Cells	2.21e-08	0.148	8/54	H4C1, H4C2, H4C3, H4C4, H4C8, H4C11, H4C12, H4C13
Protein Kinase A Signaling	0.000288	0.029	12/411	ATP, DCC, EYA2, H1-1, H1-2, H1-4, H1-5, H1-6, H3C3, PLCL1, PTPRD, TCF4
IPA Top Upstream Regulators
name	p-value	target genes in dataset
NUPR1	2.01e-07	SYNE, 2RFTN, H4C13, H4C1, H3C12, H3C3, H3C2, H2BC14, H2BC3, H2AC17, H2AC16, H2AC14, H2AC13, H2AC4, HIST1H1B, H1-5, HFE, FCF1, CARMIL1, AS3MT
NPAT	1.32e-06	H4C3, H2BC5, H2AC6, H1-5
ETV6-RUNX1	3.5e-05	TNF, PSMB9, H4C13, H4C12, H4C11, H4C8, H4C4, H4C3, H4C2, H4C1, HFE, CLIC1
topotecan	6.21e-05	RBFOX1, HSP1, HSP1L, HSPA1A/HSPA1B, GRM5, FHIT, CLP1, CACNA1C, ASTN2
E2F1	6.22e-05	TNF, TAP2, PSMB9, MTHFD1, HSPE1, HSPD1, H4C8, H2BC11, H2AC6, H2AC4, FHIT, EYA2, DDX39B, DCC, CLIC1
IPA Top Diseases and Disorders
name	p-value range	number of molecules	top IPA associated disorders (number of molecules); for details on *, **, and *** see Supplementary Table 9
Endocrine System Disorders	8.75E-03 - 9.13E-24	61	Insulin-dependent diabetes mellitus (41)*, Diabetes mellitus (57)**, Adrenal cortical hyperplasia (3)
Gastrointestinal Disease	8.75E-03 - 9.13E-24	172	Insulin-dependent diabetes mellitus (41)*, Diabetes mellitus (57)**, Gastrointestinal carcinoma (143)
Immunological Disease	8.75E-03 - 9.13E-24	79	Insulin-dependent diabetes mellitus (41)*, Systemic autoimmune syndrome (56), Rheumatoid Arthritis (27)
Metabolic Disease	8.75E-03 - 9.13E-24	69	Glucose metabolism disorder (60)***, Susceptibility to Alzheimer disease (2), Autosomal recessive inborn error of metabolism (7)
Organismal Injury and Abnormalities	8.75E-03 - 9.13E-24	195	Glucose metabolism disorder (60)***, Plexiform neurofibroma (8), Non-hematological solid tumor (187)
IPA Top Molecular and Cellular Functions
name	p-value range	number of molecules	implicated dataset genes (Entrez gene name)
Cellular Assembly and Organization	8.75E-03 - 6.90E-18	41	ARFGEF2, ATP, BAGS, BRD2, CARMIL1, CDH5, CTNND1, CDH11, DCC, EP300, ESR2, FES, H1-5, H3C2, H3C3, H3C8, H3C10, H3C11, H3C12, H4C1, H4C2, H4C3, H4C4, H4C8, H4C11, H4C12, H4C13, KLC1, NCR3, PCLO, RAB27B, RIMS1, SYNE2, TMTM1068, TNF, TNCB, ZKSCAN3
DNA Replication, Recombination, and Repair	8.75E-03 - 6.90E-18	26	ATP, ASCC3,ATP, BRD2, EP300, ERCC4, FANCL, H1-5, H3C2, H3C3, H3C8, H3C10, H3C11, H3C12, H3C2, H3C3, H3C8, H4C1, H4C2, H4C3, H4C4, H4C8, H4C11, H4C12, H4C13, H4C1, H4C2, H4C3, H4C4, H4C8, HSPA1A/HSPA1B, RBX1, SLC30A9 ,ST13, TNF
Cellular Development	8.75E-03 - 7.45E-13	38	ATP, BOLL, BTN1A1, BTN2A2, BTN3A1, CDH5, CTNND1, EFNA5, EP300, FADS2, FES, H1-2, HCG11, HSPA1A/HSPA1B, H3C10, H3C11, H3C12, H3C2, H3C3, H3C8, H4C1, H4C11, H4C12, H4C13, H4C2, H4C3, H4C4, H4C8, KCNG2, MED19, MEF2C, NOX4, PSMB8, PSMB9, TCF4, TNF, ZKSCAN3
Cellular Growth and Proliferation	8.75E-03 - 7.45E-13	38	ATP, BOLL, CDH5, CTNND1, BTN1A1, BTN2A2, BTN3A1, EFNA5, EP300, FADS2, EP300, FADS2, FES, HCG11, HSPA1A/HSPA1B, H1-2, H3C10, H3C11, H3C12, H3C2, H3C3, H3C8, H4C1, H4C11, H4C12, H4C13, H4C2, H4C3, H4C4, H4C8, KCNG2, MED19, MEF2C, NOX4, PSMB8, PSMB9, TCF4, TNF, TRIM39, ZKSCAN3
Cell Cycle	8.75E-03 - 1.10E-10	30	ATP, CTNND1, EP300, ESR2, FANCL, FHIT, HCG11, HSPA1A/HSPA1B, H1-5, H3C10, H3C11, H3C12, H3C2, H3C3, H3C8, H4C1, H4C11, H4C12, H4C13, H4C2, H4C3, H4C4, H4C8, LINC00461, MEIS2, MSH5, 1RBX1, TNF, TOPAZ1, TRIM39
IPA Top Physiological System Development and Function
name	p-value range	number of molecules	implicated dataset genes
Embryonic Development	8.75E-03 - 7.45E-13	31	BOLL, CDH11, CDH5, COP1, CTNND1, EP300, ESR2, FADS2, FURIN, HSPE1, H1-2, H3C10, H3C11, H3C12, H3C2, H3C3, H3C8, H4C1, H4C11, H4C12, H4C13, H4C2, H4C3, H4C4, H4C8, IMMP2L, MEF2C, PSMB8, PSMB9, TNF
Hematological System Development and Function	8.75E-03 - 7.45E-13	30	ATP, BTN1A1, BTN2A2, BTN3A1, CARMIL1, CLIC1, EP300, ESR2, FADS2, HSPA1A/HSPA1B, H3C10, H3C11, H3C12, H3C2, H3C3, H3C8, H4C1, H4C11, H4C12, H4C13, H4C2, H4C3, H4C4, H4C8, MEF2C, PSMB8, PSMB9, RAB27B, TCF4, TNF
Hematopoeisis	8.75E-03 - 7.45E-13	20	EP300, H3C10, H3C11, H3C12, H3C2, H3C3, H3C8, H4C1, H4C11, H4C12, H4C13, H4C2, H4C3, H4C4, H4C8, MEF2C, PSMB8, PSMB9, TCF4, TNF
Lymphoid Tissue Structure and Development	8.75E-03 - 7.45E-13	24	ATP, BTN1A1, BTN2A2, BTN3A1, EP300, HSPA1A/HSPA1B, H3C10, H3C11, H3C12, H3C2, H3C3, H3C8, H4C1, H4C11, H4C12, H4C13, H4C2, H4C3, H4C4, H4C8, MEF2C, PSMB8, PSMB9, TNF
Organ Development	8.75E-03 - 7.45E-13	19	BOLL, CDH5, CDH11, COP1, DRD2, EP300, ESR2, FADS2, FANCL, FURIN, H3C10, H3C11, H3C12, H3C2, H3C3, H3C8, H4C1, H4C11, H4C12, H4C13, H4C2, H4C3, H4C4, H4C8, IMMP2L, MEF2C, PSMB8, PSMB9, TNF
IPA Top Networks
Network ID	Associated Network Functions	IPA Score	Implicated Molecules (bold=part of MET2 PRS dataset)
1	Endocrine System Disorders, Gastrointestinal Disease, Immunological Disease	67	ASCC3, CARMIL1, ELAVL4, H1-1, H1-2, H1-4, H1-5, H1-6, H2AC4, H2AC6, H2BC14, H2BC15, H2BC17, H2BC3, H2BC5, H4C1, H4C3, Histone h3, HMGN4, HSPA1L, L3MBTL2, NFkB (complex), NKAPL, P-TEFb, PGBD1, PUM3, RBX1, RCOR2, SF3B1, STAU1, ZKSCAN3, ZKSCAN4, ZKSCAN8, ZMYND8, ZNF165
2	Cellular Assembly and Organizstion, DNA Replication-Recombination-Repair, Cell Cycle	39	26s Proteasome, adenosine triphosphate, ASMT, Calmodulin, Cbp/p300, CHADL, Ck2, CNNM2, EP300, estrogen receptor, F Actin, H3C3, H4C11, H4C12, H4C13, H4C2, H4C4, H4C8, HISTONE, Histone h4, Hsp90, KCNB1, KCNG2, MAP9, MEF2C, MICB, MSH5, NEGR1, P38 MAPK, PI3K (complex), RGS6, RNA polymerase II, SLC26A3, SORCS3, SRC (family)
3	Cell Death and Survival, Cell-To-Cell Signaling and Interaction, Cellular Assembly and Organization	32	Actin, Alpha catenin, ARFGEF2, ATP6V1G2, BTN3A1, BTN3A2, BTN3A3, Cadherin, CDH11, CDH5, CFB, CLIC1, Cofilin, CTNND1, FADS2, histone deacetylase, MEF2, Mlc, N-cor, Na , K -ATPase, NCR3, NFAM1, Notch, RAB27B, Rar, Secretase gamma, Smad, ST13, TGFBR, thymidine kinase, TMEM106B, TNF, TRIM38, Vacuolar H ATPase, ZNF184
4	Infectious Diseases, Cancer, Hematological Disease	32	CACNA1C, creatine kinase, Cyclin A, Cyclin E, DCC,E2f, ERK1/2, FURIN, H2AC11, H2BC11, H3C2, HFE, Histone H1, HSP, HSPD1, Ifnar, L-type Calcium Channel, LINC00461, MAP2K1/2, MHC Class I (complex), MTHFD1, NEU1, PCLO, Pka catalytic subunit, PP2A, Ppp2c, PSMB8, PSMB9, RIMS1, Rsk, SLC17A2, SYNE2, TAP2, TSH, VRK2
5	Post-Translational Modification, Protein Folding, Protein Degradation	32	ATPase, BAG5, COA8, COQ10B, CYP, CYP21A2, Cytochrome bc1, cytochrome C, DDX39B, DLST, ERCC4, FANCL, GOT, H2AC1, H2BC13, hemoglobin, Histone h2a, Hsp70, HSPA1A/HSPA1B, HSPD1, Ige, IgG, Immunoglobulin, Jnk, KLC1, MARS2, MED19, mediator, OSBPL3, P glycoprotein, Proinsulin, SAMD3, TLE3, Ubiquitin, XPNPEP3

## Sheet: Supplementary Table 9
Supplementary Table 9: MET2 genes that were mapped to “insulin-dependent diabetes mellitus”, “diabetes mellitus” and “glucose metabolism disorder” pathways by IPA®
MET2 genes mapped to IPA "insulin-dependent diabetes mellitus" pathway	MET2 genes mapped to IPA "diabetes mellitus" pathway	MET2 genes mapped to IPA "glucose metabolism disorder" pathway
ABT1	ATP	CACNA1C
ATP	BTN3A3	CDH11
BRD2	C6orf15	CDSN
BTN2A1	CACNA1C	CFB
BTN3A1	CDH11	DDX39B
BTN3A2	CDSN	DRD2
BTN3A3	CFB	ELAVL4
C6orf15	DDX39B	EP300
CDSN	DRD2	ESR2
CFB	ELAVL4	EYA2
DDX39B	EYA2	FADS2
EYA2	FADS2	H2BC17
H2BC17	H2BC17	H2BC7
H2BC7	H2BC7	H3C11
H3C11	H3C11	H3C2
H3C2	H3C2	H4C13
H4C13	H4C13	HCG22
HCG22	HCG22	HFE
HMGN4	HFE	HMGN4
HSPA1A/HSPA1B	HMGN4	HSPA1A/HSPA1B
HSPA1L	HSPA1A/HSPA1B	HSPA1L
MICB	HSPA1L	KCNG2
MSH5	KCNG2	MCHR1
NKAPL	MCHR1	MEF2C
PRSS16	MEF2C	MEIS2
PSMB8	MEIS2	MICB
PSMB9	MICB	MSH5
PSORS1C1	MSH5	NKAPL
PXDNL	NKAPL	NOX4
SLC17A3	NOX4	PLCL1
SLC17A4	PRSS16	PRSS16
SLC44A4	PSMB8	PSMB8
TAP2	PSMB9	PSMB9
TNF	PSORS1C1	PSORS1C1
TNXB	PTGIS	PTGIS
ZKSCAN3	PXDNL	PXDNL
ZKSCAN4	RBFOX1	RBFOX1
ZKSCAN8	SLC17A3	SLC17A3
ZNF165	SLC17A4	SLC17A4
ZSCAN12	SLC44A4	SLC44A4
ZSCAN31	TAP2	TAP2
	TCF4	TCF4
	TNF	TNF
	TNXB	TNXB
	ZKSCAN3	ZKSCAN3
	ZKSCAN4	ZKSCAN4
	ZKSCAN8	ZKSCAN8
	ZNF165	ZNF165
	ZSCAN12	ZSCAN12
	ZSCAN31	ZSCAN31
